# Supplementary material for: (1R,4aS,10aR)-1,4a-Dimethyl-N-[(morpholin-4-yl)carbothio­yl]-7-(propan-2-yl)-1,2,3,4,4a,9,10,10a-octa­hydro­phenanthrene-1-carboxamide
Source: Acta Crystallogr Sect E Struct Rep Online. 2010 Nov 6;66(Pt 12):o3079–80. doi: 10.1107/S1600536810044569 (PMC3011422; doi:10.1107/S1600536810044569)
Supplement: Supplementary file 1 [file e-66-o3079-sup1.cif]

##############################################################################
###                                                                        ###
###        Electronic paper (Acta Crystallographica Section E)             ###
###                                                                        ###
##############################################################################
#                                                                            #
# This CIF contains the data in a paper accepted for publication in Acta     #
# Crystallographica Section E. It conforms to the requirements of Notes      #
# for Authors for Section E, and has been peer reviewed under the auspices   #
# of the IUCr Commission on Journals.                                        #
#                                                                            #
# Full details of the Crystallographic Information File format               #
# are given in the paper "The Crystallographic Information File (CIF):       #
# a New Standard Archive File for Crystallography" by S. R. Hall, F. H.      #
# Allen and I. D. Brown [Acta Cryst. (1991), A47, 655-685].                  #
#                                                                            #
# The current version of the core CIF dictionary is obtainable from          #
# ftp://ftp.iucr.org/pub/cif_core.dic. The current version number is 2.4.    #
#                                                                            #
# Software is freely available for graphical display of the structure(s) in  #
# this CIF.  For information consult the CIF home page http://www.iucr.org/  #
# cif/home.html                                                              #
#                                                                            #
# This file may be used for bona fide research purposes within the           #
# scientific community so long as proper attribution is given to the journal # 
# article from which it was obtained.                                        #
#                                                                            #
##############################################################################
                                             
data_I
_audit_creation_method     SHELXL-97
_chemical_name_systematic
;
(1<i>R</i>,4a<i>S</i>,10a<i>R</i>)-1,4a-dimethyl-<i>N</i>-[(morpholin-4-\
yl)carbothioyl]-7-(propan-2-yl)-1,2,3,4,4a,9,10,10a-octahydrophenanthrene-\
1-carboxamide
;
_chemical_name_common
;
<i>N</i>-morpholino-<i>N</i>'-[(1<i>R</i>,4a<i>S</i>,10a<i>R</i>)-
dehydroabietyl]thiourea
;
_chemical_formula_moiety     'C25 H36 N2 O2 S'
_chemical_formula_sum     'C25 H36 N2 O2 S'
_chemical_formula_iupac     'C25 H36 N2 O2 S'
_chemical_formula_weight     428.62
_chemical_melting_point     416
_symmetry_cell_setting     orthorhombic
_symmetry_space_group_name_H-M     'P 21 21 21'
_symmetry_space_group_name_Hall     'P 2ac 2ab'
loop_
    _symmetry_equiv_pos_as_xyz
    'x, y, z'
    '-x+1/2, -y, z+1/2'
    '-x, y+1/2, -z+1/2'
    'x+1/2, -y+1/2, -z'
_cell_length_a     9.887(2)
_cell_length_b     15.114(3)
_cell_length_c     16.128(3)
_cell_angle_alpha     90.00
_cell_angle_beta     90.00
_cell_angle_gamma     90.00
_cell_volume     2410.0(8)
_cell_formula_units_Z     4
_cell_measurement_reflns_used     25
_cell_measurement_theta_min     9
_cell_measurement_theta_max     12
_cell_measurement_temperature     293(2)
_exptl_crystal_description     block
_exptl_crystal_colour     white
_exptl_crystal_size_max     0.30
_exptl_crystal_size_mid     0.20
_exptl_crystal_size_min     0.20
_exptl_crystal_density_diffrn     1.181
_exptl_crystal_density_meas     ?
_exptl_crystal_density_method     'not measured'
_exptl_crystal_F_000     928
_exptl_absorpt_coefficient_mu     0.157
_exptl_absorpt_correction_type     psi-scan
_exptl_absorpt_process_details     '(North <i>et al.</i>, 1968)'
_exptl_absorpt_correction_T_min     0.9544
_exptl_absorpt_correction_T_max     0.9693
_exptl_special_details
;
;
_diffrn_ambient_temperature     293(2)
_diffrn_radiation_type     MoK\a
_diffrn_radiation_wavelength     0.71073
_diffrn_radiation_source     'fine-focus sealed tube'
_diffrn_radiation_monochromator     graphite
_diffrn_measurement_device_type     'Entaf--Nonius CAD-4'
_diffrn_measurement_method     \w/2\q
_diffrn_detector_area_resol_mean     ?
_diffrn_reflns_number     4802
_diffrn_reflns_av_R_equivalents     0.1154
_diffrn_reflns_av_sigmaI/netI     0.0764
_diffrn_reflns_theta_min     1.85
_diffrn_reflns_theta_max     25.28
_diffrn_reflns_theta_full     25.28
_diffrn_measured_fraction_theta_max     0.999
_diffrn_measured_fraction_theta_full     0.999
_diffrn_reflns_limit_h_min     -11
_diffrn_reflns_limit_h_max     0
_diffrn_reflns_limit_k_min     -18
_diffrn_reflns_limit_k_max     0
_diffrn_reflns_limit_l_min     -19
_diffrn_reflns_limit_l_max     19
_diffrn_standards_number     3
_diffrn_standards_interval_count     200
_diffrn_standards_interval_time     2
_diffrn_standards_decay_%     1
_refine_special_details
;
Refinement of <i>F</i>^2^ against ALL reflections. The weighted <i>R</i>-factor
<i>wR</i> and goodness of fit <i>S</i> are based on <i>F</i>^2^, conventional
<i>R</i>-factors <i>R</i> are based on <i>F</i>, with <i>F</i> set to zero for
negative <i>F</i>^2^. The threshold expression of <i>F</i>^2^ >
\s(<i>F</i>^2^) is used only for calculating <i>R</i>-factors(gt) <i>etc</i>.
and is not relevant to the choice of reflections for refinement.
<i>R</i>-factors based on <i>F</i>^2^ are statistically about twice as large
as those based on <i>F</i>, and <i>R</i>- factors based on ALL data will be
even larger.
;
_reflns_number_total     4370
_reflns_number_gt     3137
_reflns_threshold_expression     I>2sigma(I)
_refine_ls_structure_factor_coef     Fsqd
_refine_ls_matrix_type     full
_refine_ls_R_factor_all     0.1010
_refine_ls_R_factor_gt     0.0694
_refine_ls_wR_factor_gt     0.1674
_refine_ls_wR_factor_ref     0.1888
_refine_ls_goodness_of_fit_ref     1.001
_refine_ls_restrained_S_all     1.001
_refine_ls_number_reflns     4370
_refine_ls_number_parameters     271
_refine_ls_number_restraints     0
_refine_ls_hydrogen_treatment     constr
_refine_ls_weighting_scheme     calc
_refine_ls_weighting_details
         'calc w=1/[\s^2^(Fo^2^)+(0.1000P)^2^+1.4000P] where P=(Fo^2^+2Fc^2^)/3'
_atom_sites_solution_hydrogens     geom
_atom_sites_solution_primary     direct
_atom_sites_solution_secondary     difmap
_refine_ls_shift/su_max     0.000
_refine_ls_shift/su_mean     0.000
_refine_diff_density_max     0.372
_refine_diff_density_min     -0.287
_refine_ls_extinction_method     none
_refine_ls_extinction_coef     ?
_refine_ls_abs_structure_details     'Flack (1983), 1882 Friedel pairs'
_refine_ls_abs_structure_Flack     -0.08(16)
loop_
    _atom_type_symbol
    _atom_type_description
    _atom_type_scat_dispersion_real
    _atom_type_scat_dispersion_imag
    _atom_type_scat_source
    'C' 'C' 0.0033 0.0016
                         'International Tables Vol C Tables 4.2.6.8 and 6.1.1.4'
    'H' 'H' 0.0000 0.0000
                         'International Tables Vol C Tables 4.2.6.8 and 6.1.1.4'
    'N' 'N' 0.0061 0.0033
                         'International Tables Vol C Tables 4.2.6.8 and 6.1.1.4'
    'O' 'O' 0.0106 0.0060
                         'International Tables Vol C Tables 4.2.6.8 and 6.1.1.4'
    'S' 'S' 0.1246 0.1234
                         'International Tables Vol C Tables 4.2.6.8 and 6.1.1.4'
_computing_data_collection     'CAD-4 Software (Enraf--Nonius, 1985)'
_computing_cell_refinement     'CAD-4 Software (Enraf--Nonius, 1985)'
_computing_data_reduction     'XCAD4 (Harms & Wocadlo, 1995)'
_computing_structure_solution     'SHELXS97 (Sheldrick, 2008)'
_computing_structure_refinement     'SHELXL97 (Sheldrick, 2008)'
_computing_molecular_graphics     'SHELXTL (Sheldrick, 2008)'
_computing_publication_material     'SHELXTL (Sheldrick, 2008)'
loop_
    _atom_site_type_symbol
    _atom_site_label
    _atom_site_fract_x
    _atom_site_fract_y
    _atom_site_fract_z
    _atom_site_U_iso_or_equiv
    _atom_site_adp_type
    _atom_site_calc_flag
    _atom_site_refinement_flags
    _atom_site_occupancy
    _atom_site_disorder_assembly
    _atom_site_disorder_group
    S S 0.37704(13) 0.27732(8) 0.64677(9) 0.0548(4) Uani d . 1 . .
    N N1 0.6164(4) 0.2465(2) 0.7135(2) 0.0375(8) Uani d . 1 . .
    H H1A 0.6260 0.2902 0.7471 0.045 Uiso calc R 1 . .
    O O1 0.7260(4) 0.1345(2) 0.6499(3) 0.0674(11) Uani d . 1 . .
    C C1 0.9067(5) 0.2895(3) 0.7578(3) 0.0512(12) Uani d . 1 . .
    H H1B 0.8319 0.3124 0.7902 0.061 Uiso calc R 1 . .
    H H1C 0.9378 0.2354 0.7841 0.061 Uiso calc R 1 . .
    O O2 0.4399(4) -0.0552(2) 0.7323(2) 0.0628(10) Uani d . 1 . .
    N N2 0.4599(4) 0.1318(2) 0.7235(2) 0.0441(9) Uani d . 1 . .
    C C2 1.0214(5) 0.3570(3) 0.7579(3) 0.0544(13) Uani d . 1 . .
    H H2A 1.0997 0.3317 0.7305 0.065 Uiso calc R 1 . .
    H H2B 1.0465 0.3703 0.8147 0.065 Uiso calc R 1 . .
    C C3 0.9808(5) 0.4423(3) 0.7140(3) 0.0483(12) Uani d . 1 . .
    H H3A 1.0587 0.4812 0.7120 0.058 Uiso calc R 1 . .
    H H3B 0.9115 0.4715 0.7466 0.058 Uiso calc R 1 . .
    C C4 0.9273(4) 0.4294(3) 0.6252(3) 0.0385(10) Uani d . 1 . .
    C C5 0.8566(4) 0.5146(3) 0.5947(3) 0.0374(10) Uani d . 1 . .
    C C6 0.9104(5) 0.5970(3) 0.6155(3) 0.0453(11) Uani d . 1 . .
    H H6A 0.9889 0.5994 0.6472 0.054 Uiso calc R 1 . .
    C C7 0.8507(5) 0.6744(3) 0.5907(3) 0.0464(12) Uani d . 1 . .
    H H7A 0.8884 0.7280 0.6070 0.056 Uiso calc R 1 . .
    C C8 0.7352(4) 0.6744(3) 0.5417(3) 0.0403(10) Uani d . 1 . .
    C C9 0.6837(5) 0.5923(3) 0.5200(3) 0.0425(11) Uani d . 1 . .
    H H9A 0.6071 0.5905 0.4866 0.051 Uiso calc R 1 . .
    C C10 0.7401(4) 0.5129(3) 0.5454(3) 0.0374(10) Uani d . 1 . .
    C C11 0.6697(5) 0.4284(3) 0.5221(3) 0.0488(12) Uani d . 1 . .
    H H11A 0.6509 0.4293 0.4631 0.059 Uiso calc R 1 . .
    H H11B 0.5838 0.4256 0.5510 0.059 Uiso calc R 1 . .
    C C12 0.7511(5) 0.3457(3) 0.5424(3) 0.0445(11) Uani d . 1 . .
    H H12A 0.8203 0.3365 0.5006 0.053 Uiso calc R 1 . .
    H H12B 0.6922 0.2944 0.5428 0.053 Uiso calc R 1 . .
    C C13 0.8168(4) 0.3571(3) 0.6274(3) 0.0356(9) Uani d . 1 . .
    H H13A 0.7453 0.3817 0.6626 0.043 Uiso calc R 1 . .
    C C14 0.8569(4) 0.2682(3) 0.6697(3) 0.0435(11) Uani d . 1 . .
    C C15 0.6686(5) 0.7591(3) 0.5142(3) 0.0500(12) Uani d . 1 . .
    H H15A 0.5932 0.7425 0.4779 0.060 Uiso calc R 1 . .
    C C16 0.7624(6) 0.8168(4) 0.4634(5) 0.082(2) Uani d . 1 . .
    H H16A 0.7976 0.7833 0.4177 0.123 Uiso calc R 1 . .
    H H16B 0.8359 0.8367 0.4976 0.123 Uiso calc R 1 . .
    H H16C 0.7134 0.8670 0.4427 0.123 Uiso calc R 1 . .
    C C17 0.6084(7) 0.8099(4) 0.5869(4) 0.0810(19) Uani d . 1 . .
    H H17A 0.5661 0.8630 0.5670 0.122 Uiso calc R 1 . .
    H H17B 0.6789 0.8250 0.6253 0.122 Uiso calc R 1 . .
    H H17C 0.5423 0.7737 0.6143 0.122 Uiso calc R 1 . .
    C C18 0.9621(5) 0.2146(3) 0.6222(4) 0.0611(14) Uani d . 1 . .
    H H18A 0.9813 0.1610 0.6519 0.092 Uiso calc R 1 . .
    H H18B 1.0436 0.2487 0.6168 0.092 Uiso calc R 1 . .
    H H18C 0.9278 0.2004 0.5682 0.092 Uiso calc R 1 . .
    C C19 1.0476(5) 0.4121(3) 0.5659(4) 0.0594(14) Uani d . 1 . .
    H H19A 1.0142 0.4034 0.5106 0.089 Uiso calc R 1 . .
    H H19B 1.0954 0.3601 0.5835 0.089 Uiso calc R 1 . .
    H H19C 1.1077 0.4620 0.5668 0.089 Uiso calc R 1 . .
    C C20 0.7293(5) 0.2095(3) 0.6764(3) 0.0438(11) Uani d . 1 . .
    C C21 0.4855(4) 0.2135(3) 0.6969(3) 0.0387(10) Uani d . 1 . .
    C C22 0.3343(5) 0.0860(3) 0.7021(4) 0.0557(13) Uani d . 1 . .
    H H22A 0.2867 0.1187 0.6594 0.067 Uiso calc R 1 . .
    H H22B 0.2763 0.0824 0.7505 0.067 Uiso calc R 1 . .
    C C23 0.3668(6) -0.0061(3) 0.6713(3) 0.0589(14) Uani d . 1 . .
    H H23A 0.2834 -0.0369 0.6581 0.071 Uiso calc R 1 . .
    H H23B 0.4202 -0.0021 0.6210 0.071 Uiso calc R 1 . .
    C C24 0.5650(6) -0.0118(3) 0.7501(4) 0.0636(15) Uani d . 1 . .
    H H24A 0.6194 -0.0093 0.7001 0.076 Uiso calc R 1 . .
    H H24B 0.6145 -0.0458 0.7911 0.076 Uiso calc R 1 . .
    C C25 0.5432(5) 0.0809(3) 0.7822(3) 0.0542(13) Uani d . 1 . .
    H H25A 0.4984 0.0785 0.8357 0.065 Uiso calc R 1 . .
    H H25B 0.6299 0.1100 0.7896 0.065 Uiso calc R 1 . .
loop_
    _atom_site_aniso_label
    _atom_site_aniso_U_11
    _atom_site_aniso_U_22
    _atom_site_aniso_U_33
    _atom_site_aniso_U_12
    _atom_site_aniso_U_13
    _atom_site_aniso_U_23
    S 0.0510(7) 0.0422(6) 0.0712(9) 0.0040(6) -0.0122(7) -0.0034(6)
    N1 0.0390(18) 0.0300(16) 0.0437(19) -0.0022(15) 0.0017(17) -0.0072(14)
    O1 0.069(2) 0.0348(17) 0.098(3) -0.0044(17) 0.029(2) -0.013(2)
    C1 0.049(3) 0.042(2) 0.062(3) 0.003(2) -0.009(2) 0.013(2)
    O2 0.077(2) 0.0393(17) 0.072(3) -0.0127(17) 0.001(2) 0.0057(17)
    N2 0.048(2) 0.0376(19) 0.047(2) -0.0062(17) 0.0031(19) -0.0024(17)
    C2 0.046(3) 0.053(3) 0.064(3) 0.000(2) -0.014(3) 0.010(2)
    C3 0.040(3) 0.046(3) 0.059(3) -0.002(2) -0.012(2) 0.007(2)
    C4 0.033(2) 0.035(2) 0.047(3) 0.0017(18) 0.0019(19) 0.0043(19)
    C5 0.035(2) 0.037(2) 0.040(2) -0.0001(18) 0.0056(19) 0.0028(18)
    C6 0.041(3) 0.043(2) 0.052(3) -0.009(2) -0.007(2) 0.007(2)
    C7 0.049(3) 0.037(2) 0.053(3) -0.009(2) -0.005(2) 0.003(2)
    C8 0.041(2) 0.043(2) 0.037(3) -0.002(2) 0.006(2) 0.008(2)
    C9 0.042(2) 0.048(3) 0.038(2) 0.002(2) -0.005(2) 0.002(2)
    C10 0.039(2) 0.036(2) 0.037(2) -0.0033(19) -0.001(2) 0.0014(18)
    C11 0.057(3) 0.046(2) 0.044(3) -0.003(2) -0.010(2) -0.004(2)
    C12 0.054(3) 0.037(2) 0.042(3) -0.006(2) 0.000(2) -0.004(2)
    C13 0.033(2) 0.032(2) 0.042(2) 0.0029(18) 0.0044(19) -0.0002(18)
    C14 0.039(2) 0.035(2) 0.056(3) 0.005(2) 0.000(2) 0.003(2)
    C15 0.055(3) 0.042(3) 0.053(3) 0.006(2) -0.006(2) 0.008(2)
    C16 0.074(4) 0.071(4) 0.102(5) 0.008(3) 0.004(4) 0.041(4)
    C17 0.092(4) 0.076(4) 0.075(4) 0.038(4) 0.004(4) -0.013(3)
    C18 0.048(3) 0.043(3) 0.093(4) 0.006(2) 0.014(3) -0.001(3)
    C19 0.042(3) 0.056(3) 0.081(4) 0.000(2) 0.018(3) 0.008(3)
    C20 0.047(3) 0.033(2) 0.052(3) 0.004(2) 0.002(2) 0.004(2)
    C21 0.043(2) 0.035(2) 0.038(2) 0.002(2) 0.004(2) -0.0102(19)
    C22 0.046(3) 0.049(3) 0.072(4) -0.012(2) 0.007(3) 0.001(3)
    C23 0.072(3) 0.045(3) 0.060(3) -0.017(3) 0.007(3) -0.002(2)
    C24 0.070(3) 0.040(3) 0.080(4) -0.004(2) -0.004(3) 0.015(3)
    C25 0.068(3) 0.051(3) 0.043(3) -0.009(3) 0.000(3) 0.013(2)
_geom_special_details
;
All e.s.d.'s (except the e.s.d. in the dihedral angle between two l.s. planes)
are estimated using the full covariance matrix. The cell e.s.d.'s are taken
into account individually in the estimation of e.s.d.'s in distances, angles
and torsion angles; correlations between e.s.d.'s in cell parameters are only
used when they are defined by crystal symmetry. An approximate (isotropic)
treatment of cell e.s.d.'s is used for estimating e.s.d.'s involving l.s.
planes.
;
loop_
    _geom_bond_atom_site_label_1
    _geom_bond_atom_site_label_2
    _geom_bond_site_symmetry_2
    _geom_bond_distance
    _geom_bond_publ_flag
    S C21 . 1.654(5) ?
    N1 C20 . 1.384(6) ?
    N1 C21 . 1.412(6) ?
    N1 H1A . 0.8600 ?
    O1 C20 . 1.213(5) ?
    C1 C2 . 1.524(6) ?
    C1 C14 . 1.539(7) ?
    C1 H1B . 0.9700 ?
    C1 H1C . 0.9700 ?
    O2 C24 . 1.429(6) ?
    O2 C23 . 1.429(6) ?
    N2 C21 . 1.330(5) ?
    N2 C22 . 1.464(6) ?
    N2 C25 . 1.472(6) ?
    C2 C3 . 1.525(6) ?
    C2 H2A . 0.9700 ?
    C2 H2B . 0.9700 ?
    C3 C4 . 1.538(7) ?
    C3 H3A . 0.9700 ?
    C3 H3B . 0.9700 ?
    C4 C13 . 1.545(6) ?
    C4 C5 . 1.546(6) ?
    C4 C19 . 1.549(6) ?
    C5 C6 . 1.395(6) ?
    C5 C10 . 1.399(6) ?
    C6 C7 . 1.370(6) ?
    C6 H6A . 0.9300 ?
    C7 C8 . 1.389(6) ?
    C7 H7A . 0.9300 ?
    C8 C9 . 1.386(6) ?
    C8 C15 . 1.506(6) ?
    C9 C10 . 1.386(6) ?
    C9 H9A . 0.9300 ?
    C10 C11 . 1.502(6) ?
    C11 C12 . 1.523(6) ?
    C11 H11A . 0.9700 ?
    C11 H11B . 0.9700 ?
    C12 C13 . 1.526(6) ?
    C12 H12A . 0.9700 ?
    C12 H12B . 0.9700 ?
    C13 C14 . 1.559(6) ?
    C13 H13A . 0.9800 ?
    C14 C18 . 1.524(6) ?
    C14 C20 . 1.546(6) ?
    C15 C16 . 1.514(8) ?
    C15 C17 . 1.523(8) ?
    C15 H15A . 0.9800 ?
    C16 H16A . 0.9600 ?
    C16 H16B . 0.9600 ?
    C16 H16C . 0.9600 ?
    C17 H17A . 0.9600 ?
    C17 H17B . 0.9600 ?
    C17 H17C . 0.9600 ?
    C18 H18A . 0.9600 ?
    C18 H18B . 0.9600 ?
    C18 H18C . 0.9600 ?
    C19 H19A . 0.9600 ?
    C19 H19B . 0.9600 ?
    C19 H19C . 0.9600 ?
    C22 C23 . 1.513(7) ?
    C22 H22A . 0.9700 ?
    C22 H22B . 0.9700 ?
    C23 H23A . 0.9700 ?
    C23 H23B . 0.9700 ?
    C24 C25 . 1.509(7) ?
    C24 H24A . 0.9700 ?
    C24 H24B . 0.9700 ?
    C25 H25A . 0.9700 ?
    C25 H25B . 0.9700 ?
loop_
    _geom_angle_atom_site_label_1
    _geom_angle_atom_site_label_2
    _geom_angle_atom_site_label_3
    _geom_angle_site_symmetry_1
    _geom_angle_site_symmetry_3
    _geom_angle
    _geom_angle_publ_flag
    C20 N1 C21 . . 121.0(3) ?
    C20 N1 H1A . . 119.5 ?
    C21 N1 H1A . . 119.5 ?
    C2 C1 C14 . . 112.2(4) ?
    C2 C1 H1B . . 109.2 ?
    C14 C1 H1B . . 109.2 ?
    C2 C1 H1C . . 109.2 ?
    C14 C1 H1C . . 109.2 ?
    H1B C1 H1C . . 107.9 ?
    C24 O2 C23 . . 109.7(4) ?
    C21 N2 C22 . . 121.6(4) ?
    C21 N2 C25 . . 125.9(4) ?
    C22 N2 C25 . . 112.3(4) ?
    C1 C2 C3 . . 111.7(4) ?
    C1 C2 H2A . . 109.3 ?
    C3 C2 H2A . . 109.3 ?
    C1 C2 H2B . . 109.3 ?
    C3 C2 H2B . . 109.3 ?
    H2A C2 H2B . . 107.9 ?
    C2 C3 C4 . . 114.6(4) ?
    C2 C3 H3A . . 108.6 ?
    C4 C3 H3A . . 108.6 ?
    C2 C3 H3B . . 108.6 ?
    C4 C3 H3B . . 108.6 ?
    H3A C3 H3B . . 107.6 ?
    C3 C4 C13 . . 108.2(4) ?
    C3 C4 C5 . . 110.2(3) ?
    C13 C4 C5 . . 106.0(3) ?
    C3 C4 C19 . . 109.4(4) ?
    C13 C4 C19 . . 115.9(4) ?
    C5 C4 C19 . . 106.9(4) ?
    C6 C5 C10 . . 117.8(4) ?
    C6 C5 C4 . . 119.6(4) ?
    C10 C5 C4 . . 122.5(4) ?
    C7 C6 C5 . . 121.9(4) ?
    C7 C6 H6A . . 119.1 ?
    C5 C6 H6A . . 119.1 ?
    C6 C7 C8 . . 121.4(4) ?
    C6 C7 H7A . . 119.3 ?
    C8 C7 H7A . . 119.3 ?
    C9 C8 C7 . . 116.4(4) ?
    C9 C8 C15 . . 121.7(4) ?
    C7 C8 C15 . . 121.9(4) ?
    C10 C9 C8 . . 123.5(4) ?
    C10 C9 H9A . . 118.2 ?
    C8 C9 H9A . . 118.2 ?
    C9 C10 C5 . . 118.9(4) ?
    C9 C10 C11 . . 118.4(4) ?
    C5 C10 C11 . . 122.6(4) ?
    C10 C11 C12 . . 113.5(4) ?
    C10 C11 H11A . . 108.9 ?
    C12 C11 H11A . . 108.9 ?
    C10 C11 H11B . . 108.9 ?
    C12 C11 H11B . . 108.9 ?
    H11A C11 H11B . . 107.7 ?
    C11 C12 C13 . . 109.0(3) ?
    C11 C12 H12A . . 109.9 ?
    C13 C12 H12A . . 109.9 ?
    C11 C12 H12B . . 109.9 ?
    C13 C12 H12B . . 109.9 ?
    H12A C12 H12B . . 108.3 ?
    C12 C13 C4 . . 111.2(4) ?
    C12 C13 C14 . . 113.8(3) ?
    C4 C13 C14 . . 116.1(3) ?
    C12 C13 H13A . . 104.8 ?
    C4 C13 H13A . . 104.8 ?
    C14 C13 H13A . . 104.8 ?
    C18 C14 C1 . . 110.9(4) ?
    C18 C14 C20 . . 106.7(4) ?
    C1 C14 C20 . . 108.4(4) ?
    C18 C14 C13 . . 114.3(4) ?
    C1 C14 C13 . . 107.8(3) ?
    C20 C14 C13 . . 108.5(3) ?
    C8 C15 C16 . . 112.4(4) ?
    C8 C15 C17 . . 111.8(4) ?
    C16 C15 C17 . . 111.5(5) ?
    C8 C15 H15A . . 106.9 ?
    C16 C15 H15A . . 106.9 ?
    C17 C15 H15A . . 106.9 ?
    C15 C16 H16A . . 109.5 ?
    C15 C16 H16B . . 109.5 ?
    H16A C16 H16B . . 109.5 ?
    C15 C16 H16C . . 109.5 ?
    H16A C16 H16C . . 109.5 ?
    H16B C16 H16C . . 109.5 ?
    C15 C17 H17A . . 109.5 ?
    C15 C17 H17B . . 109.5 ?
    H17A C17 H17B . . 109.5 ?
    C15 C17 H17C . . 109.5 ?
    H17A C17 H17C . . 109.5 ?
    H17B C17 H17C . . 109.5 ?
    C14 C18 H18A . . 109.5 ?
    C14 C18 H18B . . 109.5 ?
    H18A C18 H18B . . 109.5 ?
    C14 C18 H18C . . 109.5 ?
    H18A C18 H18C . . 109.5 ?
    H18B C18 H18C . . 109.5 ?
    C4 C19 H19A . . 109.5 ?
    C4 C19 H19B . . 109.5 ?
    H19A C19 H19B . . 109.5 ?
    C4 C19 H19C . . 109.5 ?
    H19A C19 H19C . . 109.5 ?
    H19B C19 H19C . . 109.5 ?
    O1 C20 N1 . . 120.6(4) ?
    O1 C20 C14 . . 122.2(4) ?
    N1 C20 C14 . . 117.2(4) ?
    N2 C21 N1 . . 116.1(4) ?
    N2 C21 S . . 125.2(3) ?
    N1 C21 S . . 118.7(3) ?
    N2 C22 C23 . . 109.4(4) ?
    N2 C22 H22A . . 109.8 ?
    C23 C22 H22A . . 109.8 ?
    N2 C22 H22B . . 109.8 ?
    C23 C22 H22B . . 109.8 ?
    H22A C22 H22B . . 108.2 ?
    O2 C23 C22 . . 111.1(4) ?
    O2 C23 H23A . . 109.4 ?
    C22 C23 H23A . . 109.4 ?
    O2 C23 H23B . . 109.4 ?
    C22 C23 H23B . . 109.4 ?
    H23A C23 H23B . . 108.0 ?
    O2 C24 C25 . . 111.8(4) ?
    O2 C24 H24A . . 109.2 ?
    C25 C24 H24A . . 109.2 ?
    O2 C24 H24B . . 109.2 ?
    C25 C24 H24B . . 109.2 ?
    H24A C24 H24B . . 107.9 ?
    N2 C25 C24 . . 110.2(4) ?
    N2 C25 H25A . . 109.6 ?
    C24 C25 H25A . . 109.6 ?
    N2 C25 H25B . . 109.6 ?
    C24 C25 H25B . . 109.6 ?
    H25A C25 H25B . . 108.1 ?
loop_
    _geom_torsion_atom_site_label_1
    _geom_torsion_atom_site_label_2
    _geom_torsion_atom_site_label_3
    _geom_torsion_atom_site_label_4
    _geom_torsion_site_symmetry_1
    _geom_torsion_site_symmetry_2
    _geom_torsion_site_symmetry_3
    _geom_torsion_site_symmetry_4
    _geom_torsion
    _geom_torsion_publ_flag
    C14 C1 C2 C3 . . . . 56.3(6) ?
    C1 C2 C3 C4 . . . . -54.2(6) ?
    C2 C3 C4 C13 . . . . 50.3(5) ?
    C2 C3 C4 C5 . . . . 165.9(4) ?
    C2 C3 C4 C19 . . . . -76.8(5) ?
    C3 C4 C5 C6 . . . . 38.4(5) ?
    C13 C4 C5 C6 . . . . 155.3(4) ?
    C19 C4 C5 C6 . . . . -80.5(5) ?
    C3 C4 C5 C10 . . . . -142.6(4) ?
    C13 C4 C5 C10 . . . . -25.7(5) ?
    C19 C4 C5 C10 . . . . 98.6(5) ?
    C10 C5 C6 C7 . . . . 1.5(7) ?
    C4 C5 C6 C7 . . . . -179.4(4) ?
    C5 C6 C7 C8 . . . . -1.6(7) ?
    C6 C7 C8 C9 . . . . 0.4(7) ?
    C6 C7 C8 C15 . . . . 179.8(5) ?
    C7 C8 C9 C10 . . . . 0.9(7) ?
    C15 C8 C9 C10 . . . . -178.6(4) ?
    C8 C9 C10 C5 . . . . -0.9(7) ?
    C8 C9 C10 C11 . . . . 176.2(4) ?
    C6 C5 C10 C9 . . . . -0.3(6) ?
    C4 C5 C10 C9 . . . . -179.4(4) ?
    C6 C5 C10 C11 . . . . -177.3(4) ?
    C4 C5 C10 C11 . . . . 3.6(6) ?
    C9 C10 C11 C12 . . . . 171.6(4) ?
    C5 C10 C11 C12 . . . . -11.3(6) ?
    C10 C11 C12 C13 . . . . 41.6(5) ?
    C11 C12 C13 C4 . . . . -68.1(5) ?
    C11 C12 C13 C14 . . . . 158.6(4) ?
    C3 C4 C13 C12 . . . . 175.6(4) ?
    C5 C4 C13 C12 . . . . 57.4(4) ?
    C19 C4 C13 C12 . . . . -61.1(5) ?
    C3 C4 C13 C14 . . . . -52.2(5) ?
    C5 C4 C13 C14 . . . . -170.5(4) ?
    C19 C4 C13 C14 . . . . 71.1(5) ?
    C2 C1 C14 C18 . . . . 70.6(5) ?
    C2 C1 C14 C20 . . . . -172.5(4) ?
    C2 C1 C14 C13 . . . . -55.2(5) ?
    C12 C13 C14 C18 . . . . 62.4(5) ?
    C4 C13 C14 C18 . . . . -68.6(5) ?
    C12 C13 C14 C1 . . . . -173.9(4) ?
    C4 C13 C14 C1 . . . . 55.2(5) ?
    C12 C13 C14 C20 . . . . -56.6(5) ?
    C4 C13 C14 C20 . . . . 172.5(4) ?
    C9 C8 C15 C16 . . . . -120.9(5) ?
    C7 C8 C15 C16 . . . . 59.7(7) ?
    C9 C8 C15 C17 . . . . 112.8(6) ?
    C7 C8 C15 C17 . . . . -66.6(6) ?
    C21 N1 C20 O1 . . . . -22.3(7) ?
    C21 N1 C20 C14 . . . . 157.0(4) ?
    C18 C14 C20 O1 . . . . 2.7(7) ?
    C1 C14 C20 O1 . . . . -116.8(5) ?
    C13 C14 C20 O1 . . . . 126.4(5) ?
    C18 C14 C20 N1 . . . . -176.5(4) ?
    C1 C14 C20 N1 . . . . 64.0(5) ?
    C13 C14 C20 N1 . . . . -52.8(5) ?
    C22 N2 C21 N1 . . . . -172.8(4) ?
    C25 N2 C21 N1 . . . . 13.3(6) ?
    C22 N2 C21 S . . . . 7.1(6) ?
    C25 N2 C21 S . . . . -166.8(4) ?
    C20 N1 C21 N2 . . . . 66.4(5) ?
    C20 N1 C21 S . . . . -113.5(4) ?
    C21 N2 C22 C23 . . . . 131.5(4) ?
    C25 N2 C22 C23 . . . . -53.8(5) ?
    C24 O2 C23 C22 . . . . -61.0(5) ?
    N2 C22 C23 O2 . . . . 58.0(6) ?
    C23 O2 C24 C25 . . . . 59.5(6) ?
    C21 N2 C25 C24 . . . . -133.2(5) ?
    C22 N2 C25 C24 . . . . 52.4(5) ?
    O2 C24 C25 N2 . . . . -54.9(6) ?
loop_
    _geom_hbond_atom_site_label_D
    _geom_hbond_atom_site_label_H
    _geom_hbond_atom_site_label_A
    _geom_hbond_site_symmetry_A
    _geom_hbond_distance_DH
    _geom_hbond_distance_HA
    _geom_hbond_distance_DA
    _geom_hbond_angle_DHA
    N1 H1A O2 3_656 0.86 2.45 3.171(4) 142
data_global
_journal_date_recd_electronic     2010-10-08
_journal_date_accepted     2010-11-01
_journal_name_full     'Acta Crystallographica, Section E'
_journal_year     2010
_journal_volume     66
_journal_issue     12
_journal_page_first     o3079
_journal_page_last     o3080
_journal_paper_category     QO
_journal_coeditor_code     BQ2238
_publ_contact_author_name     'Dr. Xiao-Ping Rao'
_publ_contact_author_address
;
Institute of Chemical Industry of Forest Products
Chinese Academy of Forestry
Nanjing, 210042,
People's Republic of China
;
_publ_contact_author_email     rxping2001@163.com
_publ_contact_author_fax     '+86-25-85413445'
_publ_contact_author_phone     '+86-25-85482452'
_publ_section_title
;\
(1<i>R</i>,4a<i>S</i>,10a<i>R</i>)-1,4a-Dimethyl-<i>N</i>-[(morpholin-4-yl)\
carbothioyl]-7-(propan-2-yl)-1,2,3,4,4a,9,10,10a-octahydrophenanthrene-1-\
carboxamide
;
loop_
    _publ_author_name
    _publ_author_address
    'Xiao-Ping Rao'
;
Institute of Chemical Industry of Forest Products
Chinese Academy of Forestry
Nanjing, 210042
People's Republic of China
;
    'Yong Wu'
;
Zigong Renji Medical Center of Sichuan Province,
Zigong, 643000,
People's Republic of China
;
    'Zhan-Qian Song'
;
Institute of Chemical Industry of Forest Products
Chinese Academy of Forestry
Nanjing, 210042
People's Republic of China
;
    'Shi-Bin Shang'
;
Institute of Chemical Industry of Forest Products
Chinese Academy of Forestry
Nanjing, 210042
People's Republic of China
;
