# Supplementary material for: (1R,4aS,10aR)-1,4a-Dimethyl-N-[(morpholin-4-yl)carbothio­yl]-7-(propan-2-yl)-1,2,3,4,4a,9,10,10a-octa­hydro­phenanthrene-1-carboxamide
Source: Acta Crystallogr Sect E Struct Rep Online. 2010 Nov 6;66(Pt 12):o3079–80. doi: 10.1107/S1600536810044569 (PMC3011422; doi:10.1107/S1600536810044569)
Supplement: Supplementary file 2 [file e-66-o3079-Isup2.hkl]

# 
# h,k,l, Fc-squared, Fo-squared, sigma(Fo-squared) and status flag 
# 
data_I
_shelx_title ' R in P2(1)2(1)2(1)' 
_shelx_refln_list_code          4 
_shelx_F_calc_maximum      191.53 
_exptl_crystal_F_000       928.00 
_reflns_d_resolution_high  0.8320 
 
loop_ 
 _symmetry_equiv_pos_as_xyz 
 'x, y, z' 
 '-x+1/2, -y, z+1/2' 
 '-x, y+1/2, -z+1/2' 
 'x+1/2, -y+1/2, -z' 
 
_cell_length_a     9.8870 
_cell_length_b    15.1140 
_cell_length_c    16.1280 
_cell_angle_alpha  90.000 
_cell_angle_beta   90.000 
_cell_angle_gamma  90.000 
 
_shelx_F_squared_multiplier     1.000 
 
loop_ 
 _refln_index_h 
 _refln_index_k 
 _refln_index_l 
 _refln_F_squared_calc 
 _refln_F_squared_meas 
 _refln_F_squared_sigma 
 _refln_observed_status 
   2   0   0      182.33      147.25      5.51 o 
   4   0   0      503.68      564.21     13.58 o 
   6   0   0      183.82      206.87     12.06 o 
   8   0   0      464.35      485.51     21.17 o 
  10   0   0      267.52      287.85     21.55 o 
   1   1   0    16040.65    12109.99    131.68 o 
   2   1   0     7607.31     6915.32    132.63 o 
   3   1   0       28.83       19.65      5.60 o 
   4   1   0        1.05       -1.14      4.84 o 
   5   1   0      499.46      421.71     13.86 o 
   6   1   0      218.62      150.67     11.20 o 
   7   1   0       57.08       56.68      9.30 o 
   8   1   0      142.74      145.54     14.62 o 
   9   1   0        0.01        0.76     11.58 o 
  10   1   0        1.80        4.94     13.01 o 
  11   1   0       87.84       87.06     15.76 o 
   0   2   0     7722.91     5948.29     96.74 o 
   1   2   0     5668.20     4609.01     95.98 o 
   2   2   0     1959.22     1860.48     18.13 o 
   3   2   0      656.29      596.02     12.53 o 
   4   2   0      849.56      681.46     15.66 o 
   5   2   0     4350.55     4361.32     41.30 o 
   6   2   0        2.66       -1.33      7.12 o 
   7   2   0      333.57      227.85     14.43 o 
   8   2   0     1092.79     1065.10     29.72 o 
   9   2   0        4.31       -0.76     11.87 o 
  10   2   0       56.96       66.93     13.39 o 
  11   2   0        1.62       11.49     12.34 o 
   1   3   0     2796.71     2435.14     19.75 o 
   2   3   0     7778.13     6650.82    153.23 o 
   3   3   0      115.79       92.75      6.46 o 
   4   3   0     1818.70     1699.19     24.68 o 
   5   3   0        9.31        5.03      7.31 o 
   6   3   0      142.90      135.76     10.82 o 
   7   3   0      251.53      251.20     15.66 o 
   8   3   0       65.92       85.44     12.25 o 
   9   3   0      186.23      193.48     17.28 o 
  10   3   0      101.11       96.74     15.38 o 
  11   3   0       26.96       36.65     13.86 o 
   0   4   0     1721.99     1738.39     18.42 o 
   1   4   0     1274.08     1216.90     16.14 o 
   2   4   0      401.47      418.86     10.73 o 
   3   4   0       18.59       49.94      6.17 o 
   4   4   0     7065.38     7687.54     52.12 o 
   5   4   0      194.43      198.70     11.68 o 
   6   4   0       22.92       33.04      8.07 o 
   7   4   0      300.79      286.52     15.38 o 
   8   4   0      878.78      850.64     27.06 o 
   9   4   0       52.56       72.82     13.77 o 
  10   4   0        8.61       -3.51     12.91 o 
  11   4   0        6.13        3.89     14.15 o 
   1   5   0     1323.76     1310.99     18.42 o 
   2   5   0      323.51      380.79     11.20 o 
   3   5   0      933.90     1085.89     19.75 o 
   4   5   0       92.25      102.72      9.49 o 
   5   5   0        8.80       -3.51      7.50 o 
   6   5   0      162.97      208.77     13.39 o 
   7   5   0        3.04        5.32      9.21 o 
   8   5   0       19.14       -7.50     12.63 o 
   9   5   0      183.75      174.02     16.90 o 
  10   5   0       60.36       46.99     14.24 o 
  11   5   0       16.38       11.01     14.24 o 
   0   6   0     1784.05     1578.05     21.84 o 
   1   6   0     4066.56     4077.65     34.65 o 
   2   6   0     4239.26     4611.19     38.54 o 
   3   6   0      897.64      873.14     19.37 o 
   4   6   0     1730.39     1683.81     28.20 o 
   5   6   0       24.69       25.35      8.16 o 
   6   6   0      288.61      307.22     16.04 o 
   7   6   0       34.27       35.41     10.92 o 
   8   6   0      196.19      173.26     16.71 o 
   9   6   0       73.22       66.17     14.72 o 
  10   6   0       43.42       32.85     15.66 o 
  11   6   0       23.88       25.73     16.14 o 
   1   7   0      539.25      420.76     13.67 o 
   2   7   0      425.04      490.35     15.00 o 
   3   7   0      118.45      179.34     11.11 o 
   4   7   0      930.95      904.85     22.50 o 
   5   7   0       57.66       51.74      9.40 o 
   6   7   0       73.59       53.07     11.20 o 
   7   7   0      313.01      326.11     18.70 o 
   8   7   0      301.15      262.69     20.13 o 
   9   7   0      332.10      304.27     22.22 o 
  10   7   0       23.18       18.89     14.53 o 
   0   8   0      136.86      219.21     11.39 o 
   1   8   0        3.66       11.96      5.98 o 
   2   8   0      287.20      296.49     12.72 o 
   3   8   0       33.58       26.11      7.41 o 
   4   8   0      226.49      236.20     13.86 o 
   5   8   0       33.89       31.80     10.44 o 
   6   8   0       39.45       47.37     10.35 o 
   7   8   0        0.35        8.35     10.35 o 
   8   8   0      112.01      106.61     16.23 o 
   9   8   0      126.75      137.28     16.04 o 
  10   8   0        0.70       -0.95     14.34 o 
   1   9   0      851.13      907.31     22.31 o 
   2   9   0       25.79       14.62      8.45 o 
   3   9   0      190.38      208.10     12.63 o 
   4   9   0        0.92       -7.03      8.64 o 
   5   9   0      136.28       91.33     12.53 o 
   6   9   0      201.09      208.20     16.04 o 
   7   9   0        2.98       -1.52     12.82 o 
   8   9   0       79.04       70.54     13.86 o 
   9   9   0       29.11       32.94     14.81 o 
  10   9   0       25.03       37.69     16.23 o 
   0  10   0       52.90       70.92      8.73 o 
   1  10   0      234.06      236.96     13.10 o 
   2  10   0        0.17       -5.60      8.07 o 
   3  10   0       36.49       32.09      9.30 o 
   4  10   0       53.05       59.91     11.49 o 
   5  10   0      267.99      252.91     17.09 o 
   6  10   0       63.50       71.39     12.44 o 
   7  10   0        0.63       -1.61     12.06 o 
   8  10   0        0.87       16.42     12.06 o 
   9  10   0        0.23        4.84     13.01 o 
   1  11   0     1218.25     1281.84     28.96 o 
   2  11   0      206.21      202.60     14.05 o 
   3  11   0       69.72       79.18     11.58 o 
   4  11   0      449.44      448.01     19.94 o 
   5  11   0      534.40      574.56     24.30 o 
   6  11   0        0.11        0.00     11.11 o 
   7  11   0      212.34      203.74     18.23 o 
   8  11   0        1.10       -3.70     13.29 o 
   9  11   0       20.11       27.25     15.10 o 
   0  12   0      151.71      152.37     14.24 o 
   1  12   0      138.63      137.47     16.33 o 
   2  12   0      234.86      247.79     15.95 o 
   3  12   0       64.26       63.89     11.96 o 
   4  12   0      206.65      207.06     16.99 o 
   5  12   0        1.52       -3.04     11.39 o 
   6  12   0       37.09       35.03     12.91 o 
   7  12   0        1.30       -9.78     12.91 o 
   8  12   0       12.73        0.95     15.19 o 
   1  13   0      113.65      108.61     14.43 o 
   2  13   0      487.88      464.34     21.74 o 
   3  13   0      263.98      274.65     18.89 o 
   4  13   0      456.51      413.26     22.22 o 
   5  13   0        6.42       17.85     11.68 o 
   6  13   0      229.84      250.73     18.89 o 
   7  13   0        1.89       -2.85     12.15 o 
   8  13   0       41.01       21.55     15.19 o 
   0  14   0     1633.79     1582.13     38.16 o 
   1  14   0       74.14       67.50     12.91 o 
   2  14   0      123.86      124.37     15.10 o 
   3  14   0        8.36       -5.51     12.15 o 
   4  14   0       42.55       53.73     12.63 o 
   5  14   0       27.97       31.61     12.34 o 
   6  14   0        0.01        5.60     11.49 o 
   7  14   0       27.75       19.18     16.04 o 
   1  15   0        0.20       12.15     12.15 o 
   2  15   0      326.88      362.09     21.93 o 
   3  15   0      232.01      240.76     18.89 o 
   4  15   0       11.07       18.80     12.72 o 
   5  15   0       27.90       33.04     15.19 o 
   6  15   0       40.79       37.22     17.47 o 
   0  16   0       32.57       31.71     14.43 o 
   1  16   0      144.86      146.20     16.99 o 
   2  16   0        0.04       -8.16     13.01 o 
   3  16   0        1.33        6.55     13.10 o 
   4  16   0        8.97        0.95     12.82 o 
   5  16   0       21.03       33.61     13.29 o 
   1  17   0        0.05      -14.43     14.43 o 
   2  17   0      110.70      137.28     19.84 o 
   3  17   0        3.15        8.07     14.05 o 
   4  17   0       28.33       46.04     16.23 o 
   0  18   0       10.62       -7.31     15.47 o 
   1  18   0        8.08       -5.22     15.66 o 
   1   0   1     3331.03     2775.11     44.37 o 
   2   0   1     1223.71     1347.25     13.62 o 
   3   0   1     2000.10     1621.66     13.66 o 
   4   0   1      991.68      902.64     33.47 o 
   5   0   1       56.87       38.08      5.17 o 
   6   0   1      876.26      922.10     15.64 o 
   7   0   1       13.11       20.49      5.52 o 
   8   0   1      121.75      133.05      9.62 o 
   9   0   1      183.60      168.53     11.77 o 
  10   0   1       21.90       26.73     13.29 o 
  11   0   1      144.49      166.50     13.26 o 
 -11   1   1       25.20       21.84     15.00 o 
 -10   1   1        1.49       -0.85     12.06 o 
  -9   1   1       92.65       94.84     13.96 o 
  -8   1   1      156.94      165.38     14.43 o 
  -7   1   1       32.00       44.62      9.21 o 
  -6   1   1       80.88       78.42      8.54 o 
  -5   1   1      710.98      718.48     17.75 o 
  -4   1   1       12.73       15.38      4.94 o 
  -3   1   1     1134.70     1085.70     16.23 o 
  -2   1   1     1450.78     1272.35     14.43 o 
  -1   1   1     5233.59     3722.87     78.13 o 
   0   1   1     1144.34     1160.14     19.27 o 
   1   1   1     5177.75     4083.53     81.84 o 
   2   1   1     1444.49     1255.45     14.34 o 
   3   1   1     1132.93     1122.25     16.42 o 
   4   1   1       12.04        7.22      5.41 o 
   5   1   1      695.35      696.55     17.85 o 
   6   1   1       81.66       75.76      9.30 o 
   7   1   1       32.01       45.76      9.02 o 
   8   1   1      151.14      157.31     15.28 o 
   9   1   1       93.76      106.42     14.15 o 
  10   1   1        1.55       10.82     10.82 o 
  11   1   1       25.79       21.84     16.04 o 
 -11   2   1       14.03       22.03     13.86 o 
 -10   2   1       81.89       84.78     15.66 o 
  -9   2   1      494.82      521.39     23.92 o 
  -8   2   1       29.87       41.11     11.87 o 
  -7   2   1      248.83      225.10     14.72 o 
  -6   2   1        8.65        4.56      7.59 o 
  -5   2   1       49.44       48.42      8.07 o 
  -4   2   1      949.52      989.25     18.23 o 
  -3   2   1      390.16      379.65     10.44 o 
  -2   2   1     1695.62     1601.02     17.18 o 
  -1   2   1       76.90       52.22      3.89 o 
   0   2   1       11.19        9.47      1.74 o 
   1   2   1       76.49       60.57      3.89 o 
   2   2   1     1655.42     1535.51     16.71 o 
   3   2   1      403.69      422.57     10.82 o 
   4   2   1      952.89     1008.33     18.61 o 
   5   2   1       54.34       59.62      7.97 o 
   6   2   1        7.04        2.28      6.93 o 
   7   2   1      249.61      220.25     14.24 o 
   8   2   1       31.17       17.09     11.20 o 
   9   2   1      495.46      495.00     23.45 o 
  10   2   1       80.01       91.42     14.72 o 
  11   2   1       14.58       24.87     13.96 o 
 -11   3   1       31.17       27.06     15.28 o 
 -10   3   1       31.46       28.96     14.05 o 
  -9   3   1       13.94       20.13     11.49 o 
  -8   3   1      566.13      564.02     22.12 o 
  -7   3   1       23.05       22.69      9.30 o 
  -6   3   1      690.52      698.07     20.70 o 
  -4   3   1     2049.98     2030.52     26.77 o 
  -3   3   1      126.39      169.94      7.69 o 
  -2   3   1     2327.72     2212.61     21.65 o 
  -1   3   1      250.66      199.18      6.84 o 
   0   3   1      124.17      107.37      4.51 o 
   1   3   1      259.09      199.65      7.03 o 
   2   3   1     2317.47     2205.30     21.65 o 
   3   3   1      136.63      162.15      8.16 o 
   4   3   1     2085.30     2012.57     26.87 o 
   5   3   1      290.45      381.46     13.96 o 
   6   3   1      690.61      698.83     20.22 o 
   7   3   1       20.45       19.37      8.73 o 
   8   3   1      558.70      536.87     21.55 o 
   9   3   1       14.61       22.31     10.35 o 
  10   3   1       30.07       53.64     12.63 o 
  11   3   1       30.26       36.74     14.81 o 
 -11   4   1        8.01       11.77     13.39 o 
 -10   4   1      114.99      127.50     15.95 o 
  -9   4   1      180.28      187.12     16.04 o 
  -8   4   1       94.24       91.99     14.15 o 
  -7   4   1       64.33       58.86     10.54 o 
  -6   4   1      164.60      160.44     12.53 o 
  -5   4   1      739.52      682.41     18.51 o 
  -4   4   1     2845.84     2817.64     32.47 o 
  -3   4   1      400.37      358.48     11.39 o 
  -2   4   1     1466.68     1528.30     19.56 o 
  -1   4   1     2100.77     1836.94     19.75 o 
   0   4   1      200.29      195.50      7.88 o 
   1   4   1     2128.10     1890.10     20.13 o 
   2   4   1     1490.71     1586.87     20.03 o 
   3   4   1      404.59      341.20     11.30 o 
   4   4   1     2846.36     2874.32     33.04 o 
   5   4   1      740.66      646.33     18.42 o 
   6   4   1      169.38      193.10     12.25 o 
   7   4   1       62.31       58.29     11.30 o 
   8   4   1       97.39      119.15     13.96 o 
   9   4   1      180.96      156.65     16.23 o 
  10   4   1      114.29      124.94     15.95 o 
  11   4   1        8.44       -3.89     14.72 o 
 -11   5   1       23.91       30.10     16.52 o 
 -10   5   1       10.40       47.09     12.44 o 
  -9   5   1       81.43       76.71     14.15 o 
  -8   5   1       81.91       59.62     12.82 o 
  -7   5   1      417.44      417.44     19.27 o 
  -6   5   1      305.82      268.39     14.72 o 
  -5   5   1      781.14      783.04     20.60 o 
  -4   5   1      669.94      681.27     17.47 o 
  -3   5   1     4423.97     4291.35     38.16 o 
  -2   5   1     3619.68     3608.85     32.47 o 
  -1   5   1      105.84      126.27      6.74 o 
   0   5   1      489.27      531.23      8.46 o 
   1   5   1      112.89      137.28      7.22 o 
   2   5   1     3592.67     3587.96     32.28 o 
   3   5   1     4411.57     4409.64     38.07 o 
   4   5   1      677.86      650.22     17.37 o 
   5   5   1      771.95      732.16     20.03 o 
   6   5   1      306.96      267.82     14.53 o 
   7   5   1      427.55      410.22     20.32 o 
   8   5   1       82.52       67.79     13.20 o 
   9   5   1       84.89       94.65     13.86 o 
  10   5   1       11.05       12.44     13.48 o 
  11   5   1       22.84       36.17     14.15 o 
 -11   6   1        3.14       27.82     15.66 o 
 -10   6   1       54.25       59.53     15.00 o 
  -9   6   1       80.99       88.20     15.00 o 
  -8   6   1      284.18      299.81     19.94 o 
  -7   6   1      326.78      323.26     18.04 o 
  -6   6   1      370.37      380.98     18.04 o 
  -5   6   1       19.62       12.82      7.69 o 
  -4   6   1     2330.45     2331.09     32.85 o 
  -3   6   1      484.03      513.42     15.47 o 
  -2   6   1     1010.19     1147.22     20.22 o 
  -1   6   1      413.64      398.83     11.87 o 
   0   6   1     5213.22     5067.31     27.02 o 
   1   6   1      415.40      395.89     11.96 o 
   2   6   1      998.41     1154.53     20.41 o 
   3   6   1      473.20      511.71     15.28 o 
   4   6   1     2306.08     2316.47     33.04 o 
   5   6   1       17.16       33.99      7.69 o 
   6   6   1      364.43      362.94     17.75 o 
   7   6   1      322.11      307.50     18.13 o 
   8   6   1      275.03      305.41     18.89 o 
   9   6   1       79.32       63.13     15.57 o 
  10   6   1       54.27       31.14     16.99 o 
  11   6   1        3.38        7.22     16.23 o 
 -10   7   1      206.95      201.46     21.84 o 
  -9   7   1       15.08       47.94     11.58 o 
  -8   7   1      241.02      258.99     18.51 o 
  -7   7   1      203.12      191.87     16.33 o 
  -6   7   1      417.37      429.50     18.99 o 
  -5   7   1      153.92      150.29     11.58 o 
  -4   7   1      459.47      473.36     16.71 o 
  -3   7   1     1515.17     1359.78     24.78 o 
  -2   7   1     1356.12     1528.30     24.97 o 
  -1   7   1      328.11      321.08     12.15 o 
   0   7   1     1377.60     1355.52     32.33 o 
   1   7   1      336.23      343.86     12.44 o 
   2   7   1     1372.84     1537.51     24.97 o 
   3   7   1     1506.80     1327.03     24.49 o 
   4   7   1      453.29      448.39     16.52 o 
   5   7   1      159.93      197.66     12.72 o 
   6   7   1      411.58      414.31     18.80 o 
   7   7   1      198.84      204.97     15.28 o 
   8   7   1      240.71      248.55     19.37 o 
   9   7   1       16.41       -5.03     14.81 o 
  10   7   1      210.32      226.99     20.89 o 
 -10   8   1       10.18       -5.89     14.24 o 
  -9   8   1       24.53       30.66     12.82 o 
  -8   8   1      133.55      142.88     16.80 o 
  -7   8   1        4.55        6.93     10.82 o 
  -6   8   1      141.05      142.12     13.10 o 
  -5   8   1      122.18      123.89     12.44 o 
  -4   8   1     1293.03     1240.64     26.96 o 
  -3   8   1      197.72      178.67     11.87 o 
  -2   8   1      395.69      437.57     15.38 o 
  -1   8   1      348.59      295.25     12.91 o 
   0   8   1      319.56      425.67     10.64 o 
   1   8   1      356.61      317.94     13.29 o 
   2   8   1      398.52      461.87     14.91 o 
   3   8   1      198.85      203.07     11.96 o 
   4   8   1     1298.05     1231.62     27.06 o 
   5   8   1      126.83      116.68     12.06 o 
   6   8   1      140.69      142.03     13.29 o 
   7   8   1        5.14        6.93     10.54 o 
   8   8   1      135.07      164.72     15.95 o 
   9   8   1       25.72       34.18     12.25 o 
  10   8   1       10.43       28.48     14.15 o 
 -10   9   1       34.72       66.36     15.95 o 
  -9   9   1       17.30       36.65     12.82 o 
  -8   9   1      138.92      194.81     16.99 o 
  -7   9   1       79.52       72.91     14.72 o 
  -6   9   1      390.92      460.26     20.13 o 
  -5   9   1      572.53      532.88     20.89 o 
  -4   9   1       45.80       49.08      9.02 o 
  -3   9   1      184.46      181.52     12.34 o 
  -2   9   1     1235.98     1230.20     25.92 o 
  -1   9   1      323.05      317.09     13.77 o 
   0   9   1       62.27       65.34      6.46 o 
   1   9   1      333.09      311.68     13.96 o 
   2   9   1     1253.01     1265.89     26.11 o 
   3   9   1      191.37      222.91     12.44 o 
   4   9   1       45.50       33.99      9.49 o 
   5   9   1      584.05      536.87     20.98 o 
   6   9   1      385.74      415.82     20.89 o 
   7   9   1       77.03       91.33     13.96 o 
   8   9   1      138.89      134.72     17.47 o 
   9   9   1       16.27       22.03     14.24 o 
  10   9   1       32.69       36.74     15.19 o 
  -9  10   1       20.56       -1.90     16.14 o 
  -8  10   1       33.02       41.68     13.39 o 
  -7  10   1      234.99      209.91     18.61 o 
  -6  10   1       90.48       94.94     13.39 o 
  -5  10   1      346.41      354.31     19.18 o 
  -4  10   1     1225.51     1227.44     30.00 o 
  -3  10   1       41.20       50.32     10.16 o 
  -2  10   1       73.74       63.80     10.06 o 
  -1  10   1      454.79      458.17     17.56 o 
   0  10   1      117.09       81.85      7.41 o 
   1  10   1      453.61      426.74     17.09 o 
   2  10   1       72.98       90.57     10.06 o 
   3  10   1       40.94       46.99      9.11 o 
   4  10   1     1226.59     1167.16     29.62 o 
   5  10   1      353.54      350.98     19.56 o 
   6  10   1       90.01      102.72     13.58 o 
   7  10   1      237.67      214.56     19.08 o 
   8  10   1       31.93       34.65     13.67 o 
   9  10   1       20.72       11.58     14.34 o 
  -9  11   1        2.21       24.30     12.91 o 
  -8  11   1       16.10       18.32     14.24 o 
  -7  11   1       99.70      120.86     15.66 o 
  -6  11   1      359.59      390.00     22.78 o 
  -5  11   1      516.98      503.26     22.12 o 
  -4  11   1      737.79      729.21     25.06 o 
  -3  11   1      486.24      491.39     20.60 o 
  -2  11   1      278.60      306.36     16.80 o 
  -1  11   1      237.67      210.10     14.62 o 
   0  11   1      150.95      144.13      9.13 o 
   1  11   1      239.26      238.20     15.00 o 
   2  11   1      283.57      313.01     16.52 o 
   3  11   1      476.53      489.97     20.22 o 
   4  11   1      732.62      690.86     25.16 o 
   5  11   1      513.21      467.57     23.07 o 
   6  11   1      355.90      373.20     21.46 o 
   7  11   1      101.95      117.53     16.80 o 
   8  11   1       16.53       31.14     13.58 o 
   9  11   1        2.47       12.15     13.10 o 
  -8  12   1       39.71       48.61     15.85 o 
  -7  12   1       70.06       93.32     15.28 o 
  -6  12   1       53.15       71.01     14.53 o 
  -5  12   1        8.70       -5.32     11.96 o 
  -4  12   1      147.30       95.51     16.14 o 
  -3  12   1       38.54       55.54     11.11 o 
  -2  12   1       35.84       18.32     11.96 o 
  -1  12   1      278.15      260.03     17.85 o 
   0  12   1      880.53      794.91     18.29 o 
   1  12   1      272.23      269.72     16.80 o 
   2  12   1       35.91       26.49     10.82 o 
   3  12   1       36.24       23.73     12.15 o 
   4  12   1      146.94      114.40     14.91 o 
   5  12   1        9.65       14.34     11.11 o 
   6  12   1       51.79       67.69     13.58 o 
   7  12   1       68.41       99.49     14.34 o 
   8  12   1       37.95       42.72     15.28 o 
  -8  13   1       28.08       42.25     16.33 o 
  -7  13   1       19.64        4.75     15.19 o 
  -6  13   1       24.38       42.06     13.77 o 
  -5  13   1      126.52      151.52     15.95 o 
  -4  13   1       22.05       38.16     12.63 o 
  -3  13   1       45.97       39.78     12.25 o 
  -2  13   1      484.72      489.50     22.69 o 
  -1  13   1      280.68      249.68     18.61 o 
   0  13   1     2072.37     2056.27     29.27 o 
   1  13   1      274.92      265.82     18.80 o 
   2  13   1      474.69      455.22     21.55 o 
   3  13   1       44.58       36.84     12.63 o 
   4  13   1       23.41       13.77     14.24 o 
   5  13   1      128.45      166.90     17.75 o 
   6  13   1       23.97        7.03     14.15 o 
   7  13   1       19.55       32.18     14.62 o 
   8  13   1       28.20       41.20     17.09 o 
  -7  14   1       18.09       15.19     15.76 o 
  -6  14   1        9.39        0.00     14.34 o 
  -5  14   1        2.47      -12.06     12.06 o 
  -4  14   1       29.80       19.08     13.10 o 
  -3  14   1      113.16      110.51     16.90 o 
  -2  14   1      162.10      133.86     17.09 o 
  -1  14   1       96.11       63.23     15.00 o 
   0  14   1       11.56        8.94     10.20 o 
   1  14   1       97.97      113.73     14.24 o 
   2  14   1      159.93      183.99     16.61 o 
   3  14   1      110.94      109.65     15.38 o 
   4  14   1       31.63       22.41     12.91 o 
   5  14   1        3.08        7.88     11.49 o 
   6  14   1       10.00       24.40     13.86 o 
   7  14   1       17.96       17.18     15.19 o 
  -6  15   1       80.62       78.61     17.47 o 
  -5  15   1       11.22       20.89     12.44 o 
  -4  15   1        8.33        9.02     12.34 o 
  -3  15   1      168.46      170.98     19.18 o 
  -2  15   1       93.72       86.39     16.61 o 
  -1  15   1       34.20       42.34     12.72 o 
   0  15   1      360.01      379.14     15.81 o 
   1  15   1       34.58       38.26     14.34 o 
   2  15   1       92.50      107.18     16.61 o 
   3  15   1      166.17      201.74     17.09 o 
   4  15   1        9.37        2.66     13.29 o 
   5  15   1       11.89       42.63     13.67 o 
   6  15   1       80.26       59.43     17.28 o 
  -5  16   1       15.21      -15.19     15.19 o 
  -4  16   1       14.71        6.84     15.28 o 
  -3  16   1       26.59        8.35     14.72 o 
  -2  16   1       76.19       93.23     15.38 o 
  -1  16   1       10.90       -6.27     15.19 o 
   0  16   1       62.44       48.32     10.97 o 
   1  16   1       11.23       35.51     12.25 o 
   2  16   1       75.20       91.33     15.66 o 
   3  16   1       25.31       29.81     14.53 o 
   4  16   1       14.79       11.68     13.86 o 
   5  16   1       16.25       28.58     15.76 o 
  -4  17   1        1.51        5.22     14.05 o 
  -3  17   1       14.59       16.14     16.33 o 
  -2  17   1        8.32       -1.99     14.81 o 
  -1  17   1       40.83       47.37     14.43 o 
   0  17   1       48.39       58.63     11.44 o 
   1  17   1       41.69       48.32     14.81 o 
   2  17   1        8.12       43.20     14.34 o 
   3  17   1       13.66       30.28     14.24 o 
   4  17   1        1.34      -14.72     14.72 o 
  -1  18   1        4.25       -2.09     15.10 o 
   0  18   1        6.76       12.70     15.14 o 
   1  18   1        4.64       23.07     12.44 o 
   0   0   2     9590.14     7965.40     77.75 o 
   1   0   2    11384.08    12051.49   1784.06 o 
   2   0   2    31305.34    25287.34    269.86 o 
   3   0   2     1490.92     1363.11     30.85 o 
   4   0   2      150.16      137.14      8.02 o 
   5   0   2      370.01      311.21     13.34 o 
   6   0   2        0.03        0.55      5.10 o 
   7   0   2        0.69        2.26      5.50 o 
   8   0   2       45.47       41.27      8.53 o 
   9   0   2       17.80       17.40     11.30 o 
  10   0   2       36.04       38.40      9.88 o 
  11   0   2      120.87      133.29     12.82 o 
 -11   1   2       30.76       43.01     15.10 o 
 -10   1   2       11.75       11.77     13.20 o 
  -9   1   2      391.36      410.41     21.08 o 
  -8   1   2       97.77       95.89     13.58 o 
  -7   1   2      272.18      242.47     15.19 o 
  -6   1   2       59.08       59.81      9.02 o 
  -5   1   2      394.16      352.31     13.48 o 
  -4   1   2      209.89      203.93      9.30 o 
  -3   1   2     2967.75     2823.53     26.20 o 
  -2   1   2      132.93      140.13      6.55 o 
  -1   1   2     2252.57     1821.08     15.00 o 
   0   1   2     6210.73     5892.66    937.17 o 
   1   1   2     2311.73     2666.22     17.94 o 
   2   1   2      137.43      145.25      6.55 o 
   3   1   2     3008.21     3005.52     26.96 o 
   4   1   2      212.86      204.40      9.30 o 
   5   1   2      396.72      372.82     14.15 o 
   6   1   2       60.79       82.50      8.54 o 
   7   1   2      267.06      260.79     15.19 o 
   8   1   2       96.26       95.22     13.01 o 
   9   1   2      390.83      474.69     21.55 o 
  10   1   2       11.19       12.53     13.20 o 
  11   1   2       32.19       43.96     15.76 o 
 -11   2   2       15.42       19.27     13.39 o 
 -10   2   2       30.86       20.32     14.34 o 
  -9   2   2        4.91       16.99     11.68 o 
  -8   2   2      423.93      454.65     20.70 o 
  -7   2   2      417.95      403.10     18.70 o 
  -6   2   2       37.97       60.10      8.26 o 
  -5   2   2      260.33      283.29     12.63 o 
  -4   2   2     1431.38     1408.96     22.03 o 
  -3   2   2      331.73      304.94     10.06 o 
  -2   2   2      534.49      530.41     11.01 o 
  -1   2   2     5382.43     4325.05    105.10 o 
   0   2   2       52.75       26.87      2.45 o 
   1   2   2     5460.91     5240.53    114.78 o 
   2   2   2      526.31      578.07     11.30 o 
   3   2   2      347.36      356.58     10.44 o 
   4   2   2     1418.19     1407.54     22.22 o 
   5   2   2      250.44      262.03     12.34 o 
   6   2   2       36.54       51.27      8.16 o 
   7   2   2      406.34      380.03     17.66 o 
   8   2   2      426.08      416.87     20.41 o 
   9   2   2        4.12       22.12     11.39 o 
  10   2   2       31.97       32.09     14.05 o 
  11   2   2       15.84       -1.90     15.00 o 
 -11   3   2       11.95       18.51     14.15 o 
 -10   3   2        3.78       17.18     12.15 o 
  -9   3   2       96.57       82.50     15.10 o 
  -8   3   2       49.96       56.01     12.82 o 
  -7   3   2       33.88       49.84      9.59 o 
  -6   3   2       29.51       34.84      8.45 o 
  -5   3   2      274.39      269.91     12.72 o 
  -4   3   2     1814.62     1902.83     26.30 o 
  -3   3   2      567.90      493.01     12.53 o 
  -2   3   2     1132.96     1061.68     15.76 o 
  -1   3   2     1608.72     1543.30     16.99 o 
   0   3   2        9.69       22.42      3.05 o 
   1   3   2     1602.49     1597.98     17.28 o 
   2   3   2     1121.52     1107.63     16.14 o 
   3   3   2      589.66      510.57     12.82 o 
   4   3   2     1827.25     1925.42     26.49 o 
   5   3   2      273.93      278.07     13.10 o 
   6   3   2       28.49       33.80      8.26 o 
   7   3   2       31.73       33.04      9.68 o 
   8   3   2       52.52       63.80     11.30 o 
   9   3   2       98.59      109.46     13.67 o 
  10   3   2        3.89      -12.25     12.25 o 
  11   3   2       11.38       15.57     14.62 o 
 -11   4   2       31.04       17.85     15.66 o 
 -10   4   2       50.38       47.18     14.05 o 
  -9   4   2       38.51       55.25     12.72 o 
  -8   4   2       75.60       56.87     13.20 o 
  -7   4   2      287.96      268.58     15.76 o 
  -6   4   2      351.22      375.86     16.14 o 
  -5   4   2      192.39      153.04     11.30 o 
  -4   4   2     1736.10     1653.52     25.63 o 
  -3   4   2      211.10      198.32      9.59 o 
  -2   4   2      148.70      119.15      7.03 o 
  -1   4   2     2807.30     2509.76     23.73 o 
   0   4   2     2114.20     1752.67     40.25 o 
   1   4   2     2846.73     2660.04     24.40 o 
   2   4   2      148.75      125.41      7.03 o 
   3   4   2      223.16      212.85      9.30 o 
   4   4   2     1727.16     1684.47     25.92 o 
   5   4   2      201.57      152.94     11.01 o 
   6   4   2      361.64      365.32     16.42 o 
   7   4   2      291.40      271.43     15.57 o 
   8   4   2       76.01       52.12     12.72 o 
   9   4   2       37.50       41.39     13.01 o 
  10   4   2       52.16       61.14     14.81 o 
  11   4   2       31.30       14.81     15.47 o 
 -11   5   2       23.18       13.10     16.23 o 
 -10   5   2       59.96       86.87     16.90 o 
  -9   5   2      158.43      153.80     16.23 o 
  -8   5   2      380.90      398.26     20.79 o 
  -7   5   2      165.47      157.88     13.86 o 
  -6   5   2       61.59       73.58     10.25 o 
  -5   5   2      515.74      575.51     18.32 o 
  -4   5   2      534.48      504.31     15.85 o 
  -3   5   2     1221.56     1253.74     21.74 o 
  -2   5   2     3272.53     3280.46     31.52 o 
  -1   5   2      109.76      103.77      7.03 o 
   0   5   2      191.85      213.92      6.04 o 
   1   5   2      114.15      116.39      6.74 o 
   2   5   2     3259.58     3334.19     31.71 o 
   3   5   2     1236.85     1282.79     21.65 o 
   4   5   2      525.20      496.62     15.57 o 
   5   5   2      502.38      591.27     18.13 o 
   6   5   2       59.66       54.78     10.06 o 
   7   5   2      165.65      149.34     13.67 o 
   8   5   2      378.48      350.41     20.60 o 
   9   5   2      160.71      135.67     17.09 o 
  10   5   2       58.92       86.77     13.86 o 
  11   5   2       23.73        0.00     15.28 o 
 -11   6   2       35.36       32.09     15.28 o 
 -10   6   2       86.77       77.37     16.90 o 
  -9   6   2      139.32      127.22     18.04 o 
  -8   6   2      593.05      559.94     24.11 o 
  -7   6   2       61.44       71.30     12.25 o 
  -6   6   2      712.22      646.24     22.31 o 
  -5   6   2       51.30       49.46      9.30 o 
  -4   6   2      342.09      349.84     14.15 o 
  -3   6   2      508.09      564.02     15.95 o 
  -2   6   2      959.02      959.91     19.18 o 
  -1   6   2     1123.17     1214.44     20.22 o 
   0   6   2     1302.51     1384.37     58.91 o 
   1   6   2     1130.32     1256.49     20.51 o 
   2   6   2      926.47      947.57     18.89 o 
   3   6   2      504.59      532.31     16.14 o 
   4   6   2      346.65      361.62     14.81 o 
   5   6   2       50.49       46.14      8.92 o 
   6   6   2      727.43      654.12     21.93 o 
   7   6   2       58.76       74.43     12.06 o 
   8   6   2      592.17      564.02     25.25 o 
   9   6   2      140.80      133.67     16.61 o 
  10   6   2       84.31       98.54     15.95 o 
  11   6   2       36.34       53.92     16.99 o 
 -10   7   2        7.79        0.00     13.77 o 
  -9   7   2      188.52      140.60     17.18 o 
  -8   7   2       54.75       75.10     13.39 o 
  -7   7   2       67.80       61.04     13.39 o 
  -6   7   2      140.35      127.12     14.05 o 
  -5   7   2      729.16      688.48     21.65 o 
  -4   7   2      925.28      944.81     22.78 o 
  -3   7   2       27.01       23.64      7.31 o 
  -2   7   2      385.50      421.05     14.53 o 
  -1   7   2      698.94      657.82     16.52 o 
   0   7   2     1140.50     1155.48     14.97 o 
   1   7   2      687.28      624.02     16.52 o 
   2   7   2      388.21      469.75     14.62 o 
   3   7   2       29.26       37.50      7.41 o 
   4   7   2      937.08      958.58     22.88 o 
   5   7   2      733.54      776.87     21.65 o 
   6   7   2      141.99      145.25     13.20 o 
   7   7   2       67.07       71.01     11.96 o 
   8   7   2       56.73       83.26     14.53 o 
   9   7   2      185.92      168.42     17.47 o 
  10   7   2        7.68        0.00     13.96 o 
 -10   8   2       69.27       71.11     16.90 o 
  -9   8   2        5.47       -7.03     13.29 o 
  -8   8   2       24.41       29.15     12.72 o 
  -7   8   2       59.13       55.44     11.96 o 
  -6   8   2     1108.84     1022.19     28.77 o 
  -5   8   2        0.36        5.03      7.59 o 
  -4   8   2      165.32      142.60     11.49 o 
  -3   8   2      471.02      509.15     16.90 o 
  -2   8   2      304.14      303.32     13.20 o 
  -1   8   2      232.04      292.60     12.34 o 
   0   8   2      553.86      530.46     11.31 o 
   1   8   2      231.47      271.24     12.72 o 
   2   8   2      292.89      273.23     13.20 o 
   3   8   2      464.39      444.78     16.33 o 
   4   8   2      163.89      166.42     12.25 o 
   5   8   2        0.53       -4.46      9.02 o 
   6   8   2     1111.86     1067.66     29.43 o 
   7   8   2       59.80       59.62     13.20 o 
   8   8   2       24.01       36.17     12.15 o 
   9   8   2        5.62       25.63     12.91 o 
  10   8   2       68.83       89.81     16.80 o 
 -10   9   2        4.33       22.60     13.48 o 
  -9   9   2        3.09        6.46     13.01 o 
  -8   9   2       99.95      100.25     13.96 o 
  -7   9   2       33.02       17.09     12.44 o 
  -6   9   2       41.36       26.01     11.68 o 
  -5   9   2       95.96       72.91     12.72 o 
  -4   9   2     1319.20     1249.47     28.48 o 
  -3   9   2      214.69      206.87     13.20 o 
  -2   9   2      176.48      169.75     11.30 o 
  -1   9   2      137.20      124.65     10.25 o 
   0   9   2        0.34        0.23      4.86 o 
   1   9   2      133.93      123.13      9.78 o 
   2   9   2      177.19      171.46     11.39 o 
   3   9   2      210.99      198.61     12.72 o 
   4   9   2     1329.44     1263.14     29.34 o 
   5   9   2       95.31      110.70     12.25 o 
   6   9   2       41.85       41.39     12.06 o 
   7   9   2       32.19       12.63     13.20 o 
   8   9   2      100.72      107.66     14.81 o 
   9   9   2        2.89        0.95     12.82 o 
  10   9   2        4.38      -14.34     15.19 o 
  -9  10   2       12.36       17.47     13.58 o 
  -8  10   2        2.78        1.71     12.72 o 
  -7  10   2       45.76       36.36     13.48 o 
  -6  10   2      321.10      338.36     19.75 o 
  -5  10   2      127.78      125.70     14.15 o 
  -4  10   2      274.09      232.88     16.80 o 
  -3  10   2       95.35       97.50     11.20 o 
  -2  10   2     1215.55     1144.75     27.06 o 
  -1  10   2      186.08      145.35     11.68 o 
   0  10   2      149.53      163.60      8.29 o 
   1  10   2      182.69      196.43     12.53 o 
   2  10   2     1232.72     1199.91     27.44 o 
   3  10   2       93.44       64.75     10.92 o 
   4  10   2      274.60      266.01     16.14 o 
   5  10   2      127.09      112.50     14.24 o 
   6  10   2      321.73      320.22     20.51 o 
   7  10   2       44.40       24.49     14.34 o 
   8  10   2        2.75        8.73     12.06 o 
   9  10   2       12.10       -0.95     13.58 o 
  -9  11   2        6.11       10.16     13.39 o 
  -8  11   2       56.60       48.99     15.28 o 
  -7  11   2       90.26       49.56     17.09 o 
  -6  11   2      100.49       80.51     15.10 o 
  -5  11   2       82.04       64.75     14.62 o 
  -4  11   2     1292.24     1333.87     32.75 o 
  -3  11   2       95.29      106.61     12.72 o 
  -2  11   2      209.21      170.70     14.05 o 
  -1  11   2      236.27      232.98     14.81 o 
   0  11   2       25.86       39.75     10.82 o 
   1  11   2      241.17      233.83     14.72 o 
   2  11   2      210.22      186.17     13.96 o 
   3  11   2       93.19       76.71     12.63 o 
   4  11   2     1278.90     1330.16     33.04 o 
   5  11   2       79.58       97.79     14.05 o 
   6  11   2      101.06      112.69     15.38 o 
   7  11   2       91.36      110.03     16.42 o 
   8  11   2       56.65       61.90     15.38 o 
   9  11   2        5.98       13.20     13.48 o 
  -8  12   2        4.41       31.33     14.24 o 
  -7  12   2       72.49       77.85     14.62 o 
  -6  12   2      144.77      134.91     17.09 o 
  -5  12   2      242.02      217.50     18.13 o 
  -4  12   2      201.04      209.05     16.90 o 
  -3  12   2      145.01      131.58     14.05 o 
  -2  12   2     1349.18     1368.90     33.04 o 
  -1  12   2      202.23      204.68     16.80 o 
   0  12   2     1072.93     1079.38     31.90 o 
   1  12   2      197.05      218.07     16.33 o 
   2  12   2     1356.12     1336.34     32.75 o 
   3  12   2      146.38      115.44     14.43 o 
   4  12   2      201.01      206.77     15.95 o 
   5  12   2      243.38      205.92     18.80 o 
   6  12   2      143.37      161.96     16.04 o 
   7  12   2       73.35       59.91     15.19 o 
   8  12   2        4.48       14.62     14.62 o 
  -8  13   2        7.73        8.26     15.10 o 
  -7  13   2       17.39        4.75     14.34 o 
  -6  13   2       33.31       70.54     13.58 o 
  -5  13   2      101.62      107.56     15.57 o 
  -4  13   2      127.12      127.79     15.38 o 
  -3  13   2       11.06        4.37     11.49 o 
  -2  13   2       84.46       96.74     14.15 o 
  -1  13   2      114.56      122.37     15.38 o 
   0  13   2      668.93      611.99     18.13 o 
   1  13   2      109.91      109.27     14.81 o 
   2  13   2       84.53      100.16     13.01 o 
   3  13   2       11.99       24.78     11.30 o 
   4  13   2      128.95      110.03     16.71 o 
   5  13   2      104.49       90.19     14.91 o 
   6  13   2       32.79       46.71     14.43 o 
   7  13   2       18.22       11.49     13.39 o 
   8  13   2        7.58       18.61     15.19 o 
  -7  14   2       70.48       90.57     16.14 o 
  -6  14   2       94.61       94.65     17.47 o 
  -5  14   2      203.04      225.76     19.37 o 
  -4  14   2       43.00       51.74     13.20 o 
  -3  14   2      273.85      284.15     19.46 o 
  -2  14   2       70.97       62.94     14.24 o 
  -1  14   2       19.46       33.04     11.11 o 
   0  14   2      532.09      497.75     16.90 o 
   1  14   2       21.22       23.26     13.10 o 
   2  14   2       67.05       71.30     13.96 o 
   3  14   2      278.15      248.07     19.46 o 
   4  14   2       43.13       60.10     13.20 o 
   5  14   2      201.09      191.11     18.61 o 
   6  14   2       95.19       91.71     17.37 o 
   7  14   2       72.56       90.48     16.14 o 
  -6  15   2       49.09       56.77     16.33 o 
  -5  15   2       26.22       23.83     15.00 o 
  -4  15   2       43.73       46.14     14.24 o 
  -3  15   2       84.72       98.64     15.57 o 
  -2  15   2      222.28      222.82     19.75 o 
  -1  15   2       18.42       31.99     13.10 o 
   0  15   2      384.68      409.95     27.91 o 
   1  15   2       18.36        0.85     12.53 o 
   2  15   2      222.59      235.92     19.65 o 
   3  15   2       86.67       80.41     15.95 o 
   4  15   2       42.53       46.99     14.81 o 
   5  15   2       27.70        8.54     15.10 o 
   6  15   2       48.70       25.35     18.13 o 
  -5  16   2       40.56       52.41     15.76 o 
  -4  16   2       37.68       32.28     15.19 o 
  -3  16   2       60.70       72.34     16.42 o 
  -2  16   2       32.86       -0.95     16.23 o 
  -1  16   2       75.58       72.44     15.10 o 
   0  16   2        7.91       10.59      9.45 o 
   1  16   2       77.98      102.82     14.05 o 
   2  16   2       34.06       24.59     15.19 o 
   3  16   2       62.39       78.80     15.38 o 
   4  16   2       36.88       49.84     13.20 o 
   5  16   2       39.44       50.32     16.71 o 
  -3  17   2       14.00       28.48     14.24 o 
  -2  17   2       10.65      -11.87     14.34 o 
  -1  17   2       57.40       93.42     15.66 o 
   0  17   2       39.77       61.14     10.92 o 
   1  17   2       58.66       61.23     17.37 o 
   2  17   2       10.80        4.94     14.24 o 
   3  17   2       14.75       12.15     15.10 o 
   0  18   2        5.56       12.04     16.23 o 
   1  18   2       60.84       66.36     16.80 o 
   1   0   3    10100.96    11009.30   2099.73 o 
   2   0   3    28924.57    25305.43   4699.25 o 
   3   0   3      303.64      237.10     14.29 o 
   4   0   3       14.08       28.14      6.74 o 
   5   0   3      216.89      249.50      8.32 o 
   6   0   3       33.35       12.32      5.34 o 
   7   0   3       16.76       20.75      6.01 o 
   8   0   3      833.14      808.08     29.76 o 
   9   0   3      582.44      567.29     17.23 o 
  10   0   3        1.49       -8.88      8.99 o 
  11   0   3       27.97       28.83     10.31 o 
 -11   1   3        9.36      -15.28     15.28 o 
 -10   1   3       10.95        3.42     11.87 o 
  -9   1   3        5.58      -12.15     12.15 o 
  -8   1   3      390.51      360.19     19.56 o 
  -7   1   3      728.72      680.60     21.93 o 
  -6   1   3      143.52      134.72     11.01 o 
  -5   1   3     1095.31     1096.90     22.03 o 
  -4   1   3      184.32      186.93      9.49 o 
  -3   1   3     7263.42     6836.99     41.87 o 
  -2   1   3     3436.33     3134.73     25.16 o 
  -1   1   3     6639.62     5756.99    124.46 o 
   0   1   3    36684.64    38219.21   7211.43 o 
   1   1   3     6677.93     8077.16    147.06 o 
   2   1   3     3428.92     4311.29     29.34 o 
   3   1   3     7225.30     6598.80    171.93 o 
   4   1   3      175.98      159.68      9.21 o 
   5   1   3     1095.11     1091.11     22.03 o 
   6   1   3      142.54      162.25     11.58 o 
   7   1   3      728.01      710.32     22.41 o 
   8   1   3      387.77      378.80     19.56 o 
   9   1   3        5.22       17.09     11.01 o 
  10   1   3       11.03        0.85     14.15 o 
  11   1   3        9.75        2.94     14.24 o 
 -11   2   3        1.87      -15.00     15.00 o 
 -10   2   3       61.22       84.78     13.48 o 
  -9   2   3       29.05       17.94     12.53 o 
  -8   2   3      171.60      199.46     15.57 o 
  -7   2   3      867.73      802.41     24.30 o 
  -6   2   3      445.55      410.41     16.14 o 
  -5   2   3      836.78      822.44     19.94 o 
  -4   2   3       47.86       59.24      7.03 o 
  -3   2   3      834.15      926.21     16.71 o 
  -2   2   3       42.55       39.87      4.94 o 
  -1   2   3     4143.81     4137.27     27.15 o 
   0   2   3        7.22        9.61      2.99 o 
   1   2   3     4131.23     5933.67     32.18 o 
   2   2   3       51.61       58.29      5.41 o 
   3   2   3      847.56     1024.94     17.28 o 
   4   2   3       47.18       59.53      6.84 o 
   5   2   3      829.35      840.29     19.75 o 
   6   2   3      441.87      432.06     16.33 o 
   7   2   3      860.00      810.48     24.40 o 
   8   2   3      170.76      192.91     15.10 o 
   9   2   3       30.44       29.91     11.39 o 
  10   2   3       58.89       76.99     14.81 o 
  11   2   3        2.02        0.95     14.72 o 
 -11   3   3        2.23        5.89     14.24 o 
 -10   3   3       32.60       52.97     13.96 o 
  -9   3   3       11.62        9.87     12.53 o 
  -8   3   3      530.95      522.63     21.84 o 
  -7   3   3      551.55      521.21     20.51 o 
  -6   3   3       76.69       73.86      9.87 o 
  -5   3   3     1837.24     1801.53     28.96 o 
  -4   3   3     1313.24     1289.72     22.60 o 
  -3   3   3        8.74        1.14      5.51 o 
  -2   3   3     2203.23     2155.64     23.26 o 
  -1   3   3     1858.53     1669.00     18.99 o 
   0   3   3     9965.72     8736.93    120.19 o 
   1   3   3     1870.80     2046.75     20.89 o 
   2   3   3     2209.30     2467.04     24.78 o 
   3   3   3        7.08        3.70      5.03 o 
   4   3   3     1316.85     1329.97     22.69 o 
   5   3   3     1844.50     1862.00     29.34 o 
   6   3   3       76.52       57.72      9.49 o 
   7   3   3      550.80      538.67     20.70 o 
   8   3   3      526.57      510.57     21.93 o 
   9   3   3       10.83        4.56     11.49 o 
  10   3   3       31.99       58.96     13.20 o 
  11   3   3        2.36       22.60     13.20 o 
 -11   4   3        9.22        3.99     13.39 o 
 -10   4   3      212.94      222.91     20.89 o 
  -9   4   3       46.54       60.66     12.82 o 
  -8   4   3       55.68       71.39     11.96 o 
  -7   4   3       99.83       88.01     12.63 o 
  -6   4   3      534.38      528.71     19.08 o 
  -5   4   3       92.92      105.29      9.21 o 
  -4   4   3      244.66      223.10     11.58 o 
  -3   4   3       17.69       14.62      5.22 o 
  -2   4   3      823.53      707.38     14.62 o 
  -1   4   3     2558.98     2270.99     23.92 o 
   0   4   3       41.27       45.47      8.73 o 
   1   4   3     2572.32     2441.69     24.68 o 
   2   4   3      837.63      749.62     15.19 o 
   3   4   3       20.61       15.57      5.60 o 
   4   4   3      239.65      255.67     11.87 o 
   5   4   3       88.46       88.67      9.78 o 
   6   4   3      533.16      566.49     19.65 o 
   7   4   3       95.19       82.03     12.82 o 
   8   4   3       54.74       62.56     12.72 o 
   9   4   3       48.51       78.51     13.96 o 
  10   4   3      215.69      249.30     20.13 o 
  11   4   3        8.54       18.99     11.77 o 
 -11   5   3      106.03      129.68     16.80 o 
 -10   5   3       34.00       53.45     14.72 o 
  -9   5   3       81.00       89.53     14.91 o 
  -8   5   3      447.22      414.40     21.55 o 
  -7   5   3       14.18       16.61      9.87 o 
  -6   5   3      363.63      327.06     16.71 o 
  -5   5   3      598.92      565.83     18.89 o 
  -4   5   3     1482.53     1524.31     26.20 o 
  -3   5   3     1298.69     1238.46     22.31 o 
  -2   5   3      327.78      329.72     11.39 o 
  -1   5   3     2151.82     2137.04     25.25 o 
   0   5   3     1034.56      910.40     11.65 o 
   1   5   3     2182.39     2145.67     25.25 o 
   2   5   3      335.07      376.05     11.87 o 
   3   5   3     1289.00     1287.73     22.50 o 
   4   5   3     1464.54     1489.37     26.49 o 
   5   5   3      582.96      575.41     18.80 o 
   6   5   3      360.98      349.75     16.61 o 
   7   5   3       15.94        7.97     11.39 o 
   8   5   3      439.46      393.13     22.03 o 
   9   5   3       84.40       98.35     14.34 o 
  10   5   3       33.76       39.87     14.43 o 
  11   5   3      103.83       97.03     18.51 o 
 -11   6   3       20.84       13.58     17.56 o 
 -10   6   3       98.71      108.99     16.99 o 
  -9   6   3       25.53        6.65     14.34 o 
  -8   6   3      150.70      145.25     16.71 o 
  -7   6   3      252.17      252.34     16.99 o 
  -6   6   3       44.50       52.41     10.44 o 
  -5   6   3      293.34      259.37     15.19 o 
  -4   6   3      163.47      187.41     12.06 o 
  -3   6   3     1008.74      976.62     20.98 o 
  -2   6   3     2770.09     2887.51     32.94 o 
  -1   6   3     1821.77     1640.51     23.92 o 
   0   6   3     1735.61     1831.65     27.20 o 
   1   6   3     1851.07     1743.33     24.87 o 
   2   6   3     2763.63     3020.62     33.42 o 
   3   6   3     1025.36     1075.16     21.93 o 
   4   6   3      160.45      200.98     11.77 o 
   5   6   3      299.42      299.43     15.00 o 
   6   6   3       42.24       38.83     10.92 o 
   7   6   3      261.21      256.62     16.14 o 
   8   6   3      148.21      148.77     15.57 o 
   9   6   3       27.31       33.89     13.58 o 
  10   6   3      101.48       89.43     16.61 o 
  11   6   3       20.21       28.29     15.95 o 
 -10   7   3       25.64       22.12     15.10 o 
  -9   7   3       80.83       65.98     15.66 o 
  -8   7   3      212.10      179.72     18.61 o 
  -7   7   3       36.78       24.30     12.06 o 
  -6   7   3      422.87      382.41     19.65 o 
  -5   7   3      211.58      198.42     13.01 o 
  -4   7   3     1133.77     1090.26     24.78 o 
  -3   7   3      312.52      300.29     13.29 o 
  -2   7   3      233.34      228.70     11.58 o 
  -1   7   3      121.87      103.20      9.02 o 
   0   7   3     1341.48     1359.66     42.44 o 
   1   7   3      113.86       86.68      8.73 o 
   2   7   3      226.26      244.46     12.06 o 
   3   7   3      308.10      325.44     13.96 o 
   4   7   3     1132.85     1117.98     25.35 o 
   5   7   3      207.15      196.05     13.86 o 
   6   7   3      418.13      408.80     19.37 o 
   7   7   3       34.77       47.85     12.34 o 
   8   7   3      215.97      212.37     18.99 o 
   9   7   3       77.83       85.73     15.38 o 
  10   7   3       25.38        4.84     15.47 o 
 -10   8   3       37.94       18.99     16.42 o 
  -9   8   3       39.02       54.49     14.05 o 
  -8   8   3       64.59       75.85     14.24 o 
  -7   8   3      191.55      198.04     16.52 o 
  -6   8   3      122.04      141.84     13.20 o 
  -5   8   3       65.14       59.24     10.82 o 
  -4   8   3      147.82      133.29     11.20 o 
  -3   8   3      229.78      214.46     12.72 o 
  -2   8   3      144.23      128.26     10.63 o 
  -1   8   3      101.47      110.79      9.97 o 
   0   8   3     1795.16     1853.45     20.51 o 
   1   8   3      107.55      126.55     10.44 o 
   2   8   3      146.58      147.44     10.63 o 
   3   8   3      220.05      236.49     13.29 o 
   4   8   3      142.63      161.20     11.30 o 
   5   8   3       68.95       63.13     11.58 o 
   6   8   3      120.19      121.42     14.15 o 
   7   8   3      188.52      185.79     17.09 o 
   8   8   3       64.05       65.41     14.05 o 
   9   8   3       41.20       64.27     14.05 o 
  10   8   3       37.31       33.89     16.33 o 
 -10   9   3       27.93       39.40     16.33 o 
  -9   9   3        4.81       -6.55     15.00 o 
  -8   9   3        5.60        9.21     11.77 o 
  -7   9   3       96.34       70.92     14.15 o 
  -6   9   3       92.55       57.72     13.58 o 
  -5   9   3      443.11      389.81     19.27 o 
  -4   9   3      148.29      134.62     13.01 o 
  -3   9   3      112.29       99.30     11.68 o 
  -2   9   3       56.25       83.35      9.97 o 
  -1   9   3      233.69      177.15     12.34 o 
   0   9   3      444.26      430.72     11.41 o 
   1   9   3      227.66      182.85     11.77 o 
   2   9   3       55.17       75.95      9.59 o 
   3   9   3      119.90      118.10     10.82 o 
   4   9   3      147.91      127.22     11.87 o 
   5   9   3      456.21      434.05     20.13 o 
   6   9   3       91.39       84.11     13.10 o 
   7   9   3       91.78       96.46     14.62 o 
   8   9   3        5.68        0.85     12.82 o 
   9   9   3        5.72       11.20     12.34 o 
  10   9   3       27.92       25.92     15.85 o 
  -9  10   3       14.42       36.17     12.06 o 
  -8  10   3       40.27       44.24     15.19 o 
  -7  10   3      151.73      157.69     17.94 o 
  -6  10   3       59.60       49.37     13.01 o 
  -5  10   3      157.86      162.25     15.66 o 
  -4  10   3       11.36       -9.78     10.44 o 
  -3  10   3      292.87      263.64     15.57 o 
  -2  10   3      105.92       95.13     11.01 o 
  -1  10   3      488.23      478.58     18.61 o 
   0  10   3       20.87       16.88      7.64 o 
   1  10   3      482.40      434.62     18.51 o 
   2  10   3      107.15       94.46     11.20 o 
   3  10   3      283.63      294.31     17.09 o 
   4  10   3       10.14       20.70     10.35 o 
   5  10   3      164.93      156.08     15.19 o 
   6  10   3       60.59       60.95     12.82 o 
   7  10   3      155.44      123.99     16.04 o 
   8  10   3       40.22       28.29     15.38 o 
   9  10   3       15.22        0.00     16.23 o 
  -9  11   3       27.75       44.15     14.24 o 
  -8  11   3       15.44       13.10     13.77 o 
  -7  11   3      145.79      219.49     17.56 o 
  -6  11   3      267.29      259.75     19.65 o 
  -5  11   3      195.90      221.58     17.56 o 
  -4  11   3      373.60      354.31     19.56 o 
  -3  11   3      563.07      556.05     22.12 o 
  -2  11   3       63.17       58.48     11.30 o 
  -1  11   3      157.13      141.27     13.48 o 
   0  11   3       44.08       40.96      7.08 o 
   1  11   3      151.30      164.43     13.39 o 
   2  11   3       65.66       61.90     11.77 o 
   3  11   3      556.62      534.78     22.50 o 
   4  11   3      370.16      370.35     19.65 o 
   5  11   3      192.91      217.03     17.85 o 
   6  11   3      265.47      221.39     20.13 o 
   7  11   3      149.69      158.92     17.85 o 
   8  11   3       15.90       28.96     14.15 o 
   9  11   3       29.23       27.72     15.19 o 
  -8  12   3        4.40       -0.95     14.53 o 
  -7  12   3       41.63       66.08     14.24 o 
  -6  12   3       80.49       93.32     15.00 o 
  -5  12   3      185.53      168.89     16.33 o 
  -4  12   3      313.10      310.92     19.37 o 
  -3  12   3      113.88      130.35     14.91 o 
  -2  12   3      292.85      291.65     18.70 o 
  -1  12   3      492.52      513.52     21.93 o 
   0  12   3      526.41      513.14     15.43 o 
   1  12   3      499.23      524.05     21.93 o 
   2  12   3      299.89      347.00     19.18 o 
   3  12   3      108.38      126.08     14.34 o 
   4  12   3      309.50      270.95     19.75 o 
   5  12   3      191.31      207.25     17.09 o 
   6  12   3       78.86       85.73     14.72 o 
   7  12   3       41.71       48.89     14.24 o 
   8  12   3        4.71       -8.92     14.81 o 
  -8  13   3       24.89       56.49     16.23 o 
  -7  13   3       19.92       30.85     14.24 o 
  -6  13   3       19.41       17.85     12.25 o 
  -5  13   3       16.09       -0.85     13.77 o 
  -4  13   3       41.80       56.96     12.82 o 
  -3  13   3       24.97       32.56     12.25 o 
  -2  13   3      128.48      101.87     15.38 o 
  -1  13   3      218.40      200.79     16.42 o 
   0  13   3      320.03      327.65     13.32 o 
   1  13   3      225.90      239.34     17.94 o 
   2  13   3      125.78      133.67     15.00 o 
   3  13   3       26.80       15.57     12.25 o 
   4  13   3       44.29       54.59     13.77 o 
   5  13   3       16.82       39.87     13.20 o 
   6  13   3       19.30        6.27     14.34 o 
   7  13   3       21.30        8.64     16.23 o 
   8  13   3       24.97       19.84     16.80 o 
  -7  14   3       38.49       58.58     16.04 o 
  -6  14   3       32.02       31.61     14.72 o 
  -5  14   3       94.96       98.54     15.85 o 
  -4  14   3       58.15       43.10     15.85 o 
  -3  14   3      192.40      194.43     18.04 o 
  -2  14   3      347.87      353.36     20.60 o 
  -1  14   3        7.67        9.11     11.39 o 
   0  14   3        9.28       20.70     15.81 o 
   1  14   3        7.98        1.52     11.39 o 
   2  14   3      346.81      357.53     19.84 o 
   3  14   3      191.48      194.91     16.99 o 
   4  14   3       56.74       57.44     13.48 o 
   5  14   3       96.64      119.91     15.10 o 
   6  14   3       32.38       72.63     13.77 o 
   7  14   3       37.66       66.74     16.42 o 
  -6  15   3       44.72       62.56     15.95 o 
  -5  15   3       16.65        1.90     14.43 o 
  -4  15   3       17.32       45.76     14.91 o 
  -3  15   3       23.98       35.89     12.06 o 
  -2  15   3        1.46        6.84     12.15 o 
  -1  15   3      102.95       87.25     15.95 o 
   0  15   3      103.50      109.53     10.97 o 
   1  15   3      105.52      113.73     15.76 o 
   2  15   3        1.51       -0.85     12.44 o 
   3  15   3       22.76        2.66     13.29 o 
   4  15   3       18.43       24.68     13.01 o 
   5  15   3       15.81       -2.85     15.19 o 
   6  15   3       45.31       60.38     17.18 o 
  -5  16   3       50.66       63.23     15.10 o 
  -4  16   3        5.38        9.87     14.62 o 
  -3  16   3       62.34       60.76     16.42 o 
  -2  16   3       95.60      118.96     16.71 o 
  -1  16   3       14.91       -7.22     13.96 o 
   0  16   3       15.73       29.14     12.10 o 
   1  16   3       15.56        1.80     15.19 o 
   2  16   3       96.60      109.56     18.99 o 
   3  16   3       62.74       72.06     16.90 o 
   4  16   3        5.43       33.51     12.25 o 
   5  16   3       51.53       83.92     16.14 o 
  -3  17   3       76.81      101.68     18.70 o 
  -2  17   3       32.11       28.01     15.66 o 
  -1  17   3       11.17       22.60     14.62 o 
   0  17   3       11.54       29.79     10.71 o 
   1  17   3       10.66        6.84     15.19 o 
   2  17   3       32.02       45.95     13.96 o 
   3  17   3       76.65      114.87     17.75 o 
   0   0   4     1875.17     1839.07     14.72 o 
   1   0   4     6731.42     7143.41   1059.69 o 
   2   0   4      681.75      807.33    145.63 o 
   3   0   4     1203.56     1245.28    126.55 o 
   4   0   4     2798.82     2863.81     94.56 o 
   5   0   4      317.35      307.71      9.36 o 
   6   0   4       24.20       18.49      5.88 o 
   7   0   4        7.84       19.74      6.36 o 
   8   0   4      164.58      170.58     11.20 o 
   9   0   4       65.41       73.23      9.93 o 
  10   0   4        6.98        8.68      9.09 o 
  11   0   4       31.68       17.81     12.20 o 
 -11   1   4       28.11       36.27     15.57 o 
 -10   1   4      227.91      235.73     19.56 o 
  -9   1   4      230.02      204.97     19.65 o 
  -8   1   4       41.69       31.61     13.29 o 
  -7   1   4       35.61       34.56      9.49 o 
  -6   1   4      440.73      386.68     15.76 o 
  -5   1   4       74.43       86.87      9.21 o 
  -4   1   4      398.53      430.82     13.39 o 
  -3   1   4     1198.68     1150.92     18.70 o 
  -2   1   4     4052.90     3662.68     29.34 o 
  -1   1   4     4387.96     4096.25     28.39 o 
   0   1   4    15210.50    15852.39   2808.57 o 
   1   1   4     4388.63     5524.39    136.23 o 
   2   1   4     3975.77     5197.52     34.75 o 
   3   1   4     1176.95     1430.80     21.08 o 
   4   1   4      396.81      409.37     13.67 o 
   5   1   4       77.94       91.33      9.40 o 
   6   1   4      447.11      442.69     17.28 o 
   7   1   4       35.18       16.99     10.06 o 
   8   1   4       41.92       50.60     12.25 o 
   9   1   4      229.64      243.51     17.94 o 
  10   1   4      222.46      220.16     18.99 o 
  11   1   4       28.43       36.27     14.05 o 
 -11   2   4       48.67       52.31     16.04 o 
 -10   2   4       30.50       40.92     13.48 o 
  -9   2   4       57.97       11.49     13.96 o 
  -8   2   4       13.91        6.65     11.11 o 
  -7   2   4      251.44      211.61     16.42 o 
  -6   2   4       70.57       79.27     10.44 o 
  -5   2   4       39.58       45.85      8.16 o 
  -4   2   4       74.12       73.96      8.26 o 
  -3   2   4      714.24      667.69     15.19 o 
  -2   2   4     1470.84     1282.98     18.32 o 
  -1   2   4     6561.06     6207.47     36.08 o 
   0   2   4     3304.50     3848.52    620.89 o 
   1   2   4     6614.27     8742.67    179.43 o 
   2   2   4     1466.21     1867.60     21.84 o 
   3   2   4      728.97      865.73     16.90 o 
   4   2   4       64.60       84.68      7.97 o 
   5   2   4       43.25       55.06      8.92 o 
   6   2   4       72.20       77.75     10.06 o 
   7   2   4      245.43      263.83     15.19 o 
   8   2   4       12.14       17.28     10.82 o 
   9   2   4       60.20       64.94     12.25 o 
  10   2   4       31.27       35.70     13.48 o 
  11   2   4       48.63       56.20     15.19 o 
 -11   3   4        1.10        9.97     14.24 o 
 -10   3   4      244.47      202.98     20.70 o 
  -9   3   4      223.27      204.02     18.13 o 
  -8   3   4       10.75       -7.50     11.30 o 
  -7   3   4      225.66      181.24     14.91 o 
  -6   3   4      548.88      519.21     18.89 o 
  -5   3   4      264.57      287.94     13.48 o 
  -4   3   4     3593.76     3201.47     36.08 o 
  -3   3   4      661.38      697.41     15.85 o 
  -2   3   4     1140.17     1016.87     17.47 o 
  -1   3   4     3315.33     3016.63     27.15 o 
   0   3   4     1114.22     1190.85    101.30 o 
   1   3   4     3317.64     4311.29     31.99 o 
   2   3   4     1120.03     1406.87     20.03 o 
   3   3   4      676.65      771.93     16.90 o 
   4   3   4     3598.10     3784.86     37.97 o 
   5   3   4      272.92      314.43     14.15 o 
   6   3   4      553.69      549.69     19.37 o 
   7   3   4      228.53      245.79     16.90 o 
   8   3   4       10.09       18.32     10.06 o 
   9   3   4      224.77      276.08     18.42 o 
  10   3   4      244.53      245.22     20.41 o 
  11   3   4        1.29       17.94     12.25 o 
 -11   4   4       15.61       23.35     15.47 o 
 -10   4   4       51.75       56.68     14.53 o 
  -9   4   4       28.66       43.58     12.91 o 
  -8   4   4      227.83      251.01     17.09 o 
  -7   4   4       22.62       20.60     10.73 o 
  -6   4   4      513.10      472.69     17.85 o 
  -5   4   4      644.09      638.07     19.08 o 
  -4   4   4      659.50      635.32     17.56 o 
  -3   4   4        0.19       -0.38      5.98 o 
  -2   4   4     1077.07      992.47     18.23 o 
  -1   4   4     3471.49     3418.12     30.76 o 
   0   4   4      132.55      124.98      5.14 o 
   1   4   4     3496.09     4239.89     33.99 o 
   2   4   4     1068.65     1145.99     19.37 o 
   3   4   4        0.49        5.03      6.08 o 
   4   4   4      682.94      692.76     18.23 o 
   5   4   4      654.38      670.92     19.18 o 
   6   4   4      520.31      481.81     18.70 o 
   7   4   4       24.50       26.68     10.06 o 
   8   4   4      226.40      188.36     16.99 o 
   9   4   4       27.53       26.96     13.58 o 
  10   4   4       53.20       64.75     15.28 o 
  11   4   4       15.26       19.27     13.67 o 
 -11   5   4       36.11       61.14     16.42 o 
 -10   5   4       48.15       51.55     16.42 o 
  -9   5   4        7.68        1.61     12.72 o 
  -8   5   4      237.61      214.56     18.61 o 
  -7   5   4      503.76      476.01     20.60 o 
  -6   5   4       84.89       80.89     11.68 o 
  -5   5   4      380.00      401.11     16.23 o 
  -4   5   4     1452.44     1538.74     27.06 o 
  -3   5   4     1259.54     1208.64     22.41 o 
  -2   5   4     1467.56     1365.96     22.41 o 
  -1   5   4      130.23      152.66      9.02 o 
   0   5   4      215.51      175.92      6.14 o 
   1   5   4      122.30      146.87      8.35 o 
   2   5   4     1444.47     1360.26     22.22 o 
   3   5   4     1255.65     1210.07     22.69 o 
   4   5   4     1444.30     1548.14     27.15 o 
   5   5   4      390.84      397.31     16.42 o 
   6   5   4       88.37      104.43     10.73 o 
   7   5   4      505.55      483.89     21.27 o 
   8   5   4      235.23      220.92     18.61 o 
   9   5   4        8.46       -3.23     12.63 o 
  10   5   4       47.46       51.55     16.33 o 
  11   5   4       37.11       41.39     17.09 o 
 -10   6   4       16.02       15.19     14.81 o 
  -9   6   4      333.25      297.72     21.65 o 
  -8   6   4       86.09       60.38     15.57 o 
  -7   6   4      281.52      281.49     17.66 o 
  -6   6   4     1142.33     1051.33     27.53 o 
  -5   6   4       97.76      100.54     10.63 o 
  -4   6   4      274.70      277.79     13.77 o 
  -3   6   4      748.64      688.10     18.32 o 
  -2   6   4     2158.20     2160.01     29.43 o 
  -1   6   4      705.00      799.09     17.94 o 
   0   6   4      143.28      118.94      5.97 o 
   1   6   4      726.98      884.05     18.51 o 
   2   6   4     2146.24     2233.21     29.91 o 
   3   6   4      741.63      749.91     18.89 o 
   4   6   4      275.46      274.65     13.39 o 
   5   6   4       95.59      113.64     10.25 o 
   6   6   4     1127.65     1110.29     28.39 o 
   7   6   4      274.56      263.45     18.32 o 
   8   6   4       87.24       82.60     15.28 o 
   9   6   4      340.88      307.60     22.50 o 
  10   6   4       16.28       33.13     14.24 o 
 -10   7   4      123.83      141.65     17.94 o 
  -9   7   4       49.13       42.72     14.81 o 
  -8   7   4      278.19      268.67     18.99 o 
  -7   7   4      134.12      135.29     14.24 o 
  -6   7   4      233.51      197.56     16.14 o 
  -5   7   4      457.61      436.05     18.32 o 
  -4   7   4       99.02       97.12     10.25 o 
  -3   7   4     1481.04     1311.84     26.01 o 
  -2   7   4       34.32       33.23      7.12 o 
  -1   7   4     1836.25     1722.35     27.25 o 
   0   7   4     1238.57     1247.91     16.35 o 
   1   7   4     1848.66     1800.01     27.91 o 
   2   7   4       36.62       31.14      7.22 o 
   3   7   4     1484.08     1329.03     26.39 o 
   4   7   4      100.07      108.13     10.92 o 
   5   7   4      455.29      443.07     17.75 o 
   6   7   4      231.58      241.99     16.04 o 
   7   7   4      127.93      115.92     15.47 o 
   8   7   4      279.38      314.24     20.22 o 
   9   7   4       47.34       26.11     14.62 o 
  10   7   4      124.67      131.87     19.65 o 
 -10   8   4       28.63       13.20     15.95 o 
  -9   8   4       40.66       38.16     16.33 o 
  -8   8   4       62.56       60.95     14.53 o 
  -7   8   4       27.52       24.02     10.73 o 
  -6   8   4       35.30       19.56     10.73 o 
  -5   8   4      297.29      275.32     16.33 o 
  -4   8   4       27.32       24.87      8.92 o 
  -3   8   4      197.12      179.05     12.34 o 
  -2   8   4      452.89      461.49     16.42 o 
  -1   8   4     1188.55     1088.26     23.73 o 
   0   8   4      266.07      283.92      9.29 o 
   1   8   4     1199.44     1173.04     24.21 o 
   2   8   4      465.51      466.33     16.99 o 
   3   8   4      189.57      190.35     12.06 o 
   4   8   4       26.60       34.84      7.88 o 
   5   8   4      303.50      314.62     17.47 o 
   6   8   4       37.72       33.23     10.73 o 
   7   8   4       26.58       37.78     11.20 o 
   8   8   4       61.75       57.63     13.01 o 
   9   8   4       39.32       61.71     15.76 o 
  10   8   4       28.31       35.41     16.42 o 
 -10   9   4       22.09       26.30     15.66 o 
  -9   9   4        4.56      -14.72     14.72 o 
  -8   9   4        6.61       24.78     11.96 o 
  -7   9   4       46.71       62.28     14.05 o 
  -6   9   4       72.20       75.66     12.53 o 
  -5   9   4       15.05       10.06     11.20 o 
  -4   9   4      368.63      374.43     17.94 o 
  -3   9   4      101.53       89.81     11.30 o 
  -2   9   4      100.46      107.28     10.54 o 
  -1   9   4       63.72       54.11      8.54 o 
   0   9   4        1.42       -0.08      4.72 o 
   1   9   4       63.40       43.01      8.64 o 
   2   9   4      100.61      100.63     11.01 o 
   3   9   4      107.78       94.37     11.77 o 
   4   9   4      373.58      391.62     18.04 o 
   5   9   4       16.07        8.16     11.20 o 
   6   9   4       71.86       60.38     13.39 o 
   7   9   4       47.26       49.94     13.29 o 
   8   9   4        5.86       21.36     11.30 o 
   9   9   4        4.99        0.95     13.96 o 
  10   9   4       22.13       30.47     14.72 o 
  -9  10   4       17.70       20.89     13.39 o 
  -8  10   4       63.48       63.80     15.85 o 
  -7  10   4       39.35       55.44     13.48 o 
  -6  10   4      146.04       50.41     13.29 o 
  -5  10   4      531.60      494.15     22.88 o 
  -4  10   4      161.44      172.41     13.77 o 
  -3  10   4      243.51      265.44     15.76 o 
  -2  10   4      579.19      643.67     21.65 o 
  -1  10   4      637.25      605.03     20.79 o 
   0  10   4      368.47      318.27     11.41 o 
   1  10   4      644.44      656.30     21.27 o 
   2  10   4      588.75      609.40     21.84 o 
   3  10   4      234.84      247.50     16.04 o 
   4  10   4      159.91      140.89     14.81 o 
   5  10   4      539.38      564.50     23.07 o 
   6  10   4      146.65      170.32     16.42 o 
   7  10   4       39.77       42.34     13.77 o 
   8  10   4       63.70       70.06     15.10 o 
   9  10   4       18.29       28.77     13.48 o 
  -9  11   4       41.45       55.25     15.95 o 
  -8  11   4       28.39       32.28     14.62 o 
  -7  11   4      109.76      122.94     16.42 o 
  -6  11   4       78.36       93.51     15.47 o 
  -5  11   4      208.61      186.93     17.66 o 
  -4  11   4      412.80      360.57     20.89 o 
  -3  11   4      770.59      773.26     25.63 o 
  -2  11   4      470.16      413.55     19.94 o 
  -1  11   4      321.50      330.00     17.94 o 
   0  11   4      568.34      502.46     14.48 o 
   1  11   4      316.08      304.08     16.80 o 
   2  11   4      466.19      520.54     20.51 o 
   3  11   4      763.46      751.52     25.16 o 
   4  11   4      408.09      375.57     20.03 o 
   5  11   4      211.31      234.02     17.94 o 
   6  11   4       76.93       81.55     14.43 o 
   7  11   4      108.14      108.99     16.42 o 
   8  11   4       27.19       18.04     15.47 o 
   9  11   4       41.39       48.89     15.85 o 
  -8  12   4        8.23       22.03     13.86 o 
  -7  12   4       65.23       28.48     15.76 o 
  -6  12   4        1.19        2.56     12.53 o 
  -5  12   4       67.30       22.78     15.38 o 
  -4  12   4       37.04       22.78     12.63 o 
  -3  12   4      713.73      684.69     26.01 o 
  -2  12   4      463.40      438.99     21.27 o 
  -1  12   4      363.03      410.51     20.03 o 
   0  12   4      285.87      281.23     12.37 o 
   1  12   4      353.19      379.94     19.56 o 
   2  12   4      454.72      484.65     21.27 o 
   3  12   4      700.96      722.28     26.77 o 
   4  12   4       35.14       15.38     13.48 o 
   5  12   4       66.44       81.65     15.10 o 
   6  12   4        0.86       33.89     10.92 o 
   7  12   4       66.62       50.60     16.14 o 
   8  12   4        8.25       18.99     13.29 o 
  -7  13   4       68.01       95.98     16.80 o 
  -6  13   4        4.18       19.08     12.44 o 
  -5  13   4       41.60       33.89     13.39 o 
  -4  13   4       15.64       11.96     13.01 o 
  -3  13   4       59.47       55.92     13.67 o 
  -2  13   4      569.32      492.44     24.49 o 
  -1  13   4       39.76       46.14     12.06 o 
   0  13   4        0.03        1.27      7.85 o 
   1  13   4       37.76       59.53     12.44 o 
   2  13   4      570.89      582.34     24.97 o 
   3  13   4       60.66       63.42     13.29 o 
   4  13   4       15.13        3.23     12.44 o 
   5  13   4       41.71       51.55     13.48 o 
   6  13   4        3.82        6.36     13.20 o 
   7  13   4       68.47       75.29     17.09 o 
  -7  14   4        1.28        1.04     14.53 o 
  -6  14   4      129.51      155.41     19.18 o 
  -5  14   4       23.11       -6.36     15.10 o 
  -4  14   4       47.18       94.65     13.58 o 
  -3  14   4      276.45      284.24     20.60 o 
  -2  14   4      178.22      184.84     17.18 o 
  -1  14   4       81.38       88.48     14.24 o 
   0  14   4      137.29      151.08     11.30 o 
   1  14   4       80.98      106.90     14.91 o 
   2  14   4      175.22      175.82     17.56 o 
   3  14   4      275.43      280.44     19.75 o 
   4  14   4       48.23       34.37     14.24 o 
   5  14   4       23.17       12.72     13.20 o 
   6  14   4      129.13      100.92     19.46 o 
   7  14   4        1.30      -12.53     16.14 o 
  -6  15   4        4.83        3.13     15.00 o 
  -5  15   4       38.91       21.55     15.85 o 
  -4  15   4       13.28       24.21     13.96 o 
  -3  15   4        8.25       20.51     12.72 o 
  -2  15   4       13.68       23.26     12.63 o 
  -1  15   4       36.05       30.47     12.82 o 
   0  15   4      112.95       91.00     13.77 o 
   1  15   4       34.29       58.29     13.77 o 
   2  15   4       12.53        7.78     12.72 o 
   3  15   4        7.60       -7.97     13.39 o 
   4  15   4       12.74        3.70     13.39 o 
   5  15   4       40.64       69.40     15.28 o 
   6  15   4        4.04       -1.04     13.67 o 
  -5  16   4        1.54        2.09     15.10 o 
  -4  16   4       35.36       42.15     16.14 o 
  -3  16   4       62.98       62.66     15.66 o 
  -2  16   4       88.26       98.35     15.47 o 
  -1  16   4       24.62       16.52     14.05 o 
   0  16   4      171.18      178.57     16.61 o 
   1  16   4       25.46       17.47     14.62 o 
   2  16   4       88.97      103.77     17.18 o 
   3  16   4       64.51       61.61     14.62 o 
   4  16   4       36.30       79.08     15.57 o 
   5  16   4        1.78       11.58     14.72 o 
  -3  17   4        2.35       21.84     12.63 o 
  -2  17   4       22.79       30.38     15.47 o 
  -1  17   4       26.67       30.95     14.05 o 
   0  17   4       52.90       40.22     11.35 o 
   1  17   4       25.61       19.94     14.91 o 
   2  17   4       23.10       25.35     15.95 o 
   3  17   4        2.37       13.48     15.76 o 
   1   0   5      216.61      267.72      6.40 o 
   2   0   5     1753.03     2286.76    432.20 o 
   3   0   5       63.14       53.12      7.88 o 
   4   0   5     1304.08     1226.35     59.72 o 
   5   0   5      271.30      322.87     10.07 o 
   6   0   5      341.42      276.20     23.92 o 
   7   0   5      401.58      360.36     34.79 o 
   8   0   5      212.20      219.15     21.60 o 
   9   0   5      406.44      403.89     16.20 o 
  10   0   5       69.63       84.58     10.87 o 
  11   0   5       23.80       32.99     10.56 o 
 -11   1   5       36.71       35.89     14.05 o 
 -10   1   5        1.89       21.17     12.82 o 
  -9   1   5       18.11       23.26     13.01 o 
  -8   1   5      332.88      347.56     19.37 o 
  -7   1   5      859.16      738.99     24.59 o 
  -6   1   5      402.96      379.08     16.99 o 
  -5   1   5      472.68      436.24     15.85 o 
  -4   1   5      152.98      143.64     10.06 o 
  -3   1   5     2671.39     2529.79     29.05 o 
  -2   1   5      845.63      881.02     16.23 o 
  -1   1   5      409.31      405.38     10.92 o 
   0   1   5     1478.05     1898.75    288.18 o 
   1   1   5      387.78      452.85     11.77 o 
   2   1   5      847.15     1306.34     19.56 o 
   3   1   5     2710.47     3708.53     34.84 o 
   4   1   5      152.86      192.15     11.11 o 
   5   1   5      465.29      450.76     15.76 o 
   6   1   5      400.29      417.44     17.18 o 
   7   1   5      854.32      841.71     25.35 o 
   8   1   5      332.22      363.13     19.84 o 
   9   1   5       20.01       28.67     12.34 o 
  10   1   5        1.74       -2.66     13.58 o 
  11   1   5       36.08       35.89     14.91 o 
 -11   2   5        0.07       23.16     13.20 o 
 -10   2   5       17.47       23.16     12.82 o 
  -9   2   5      186.24      176.11     16.80 o 
  -8   2   5        1.30        0.00      9.97 o 
  -7   2   5      275.95      252.63     16.71 o 
  -6   2   5       81.58       85.92     10.25 o 
  -5   2   5      505.88      430.82     15.57 o 
  -4   2   5      483.20      413.07     14.62 o 
  -3   2   5      603.16      575.51     15.19 o 
  -2   2   5     1262.19     1177.70     18.99 o 
  -1   2   5     1577.73     1301.21     18.70 o 
   0   2   5      637.60      742.07    141.60 o 
   1   2   5     1557.05     1921.05     22.50 o 
   2   2   5     1268.42     1688.17     22.50 o 
   3   2   5      626.33      813.42     17.56 o 
   4   2   5      482.99      554.05     16.23 o 
   5   2   5      509.73      455.22     16.04 o 
   6   2   5       82.40       84.87     10.63 o 
   7   2   5      268.88      266.20     16.80 o 
   8   2   5        1.05      -10.25     10.82 o 
   9   2   5      180.28      198.04     17.28 o 
  10   2   5       17.67        0.85     12.53 o 
  11   2   5        0.11        1.99     13.29 o 
 -11   3   5       55.02       43.77     17.85 o 
 -10   3   5       67.11       86.49     16.42 o 
  -9   3   5        5.12        7.12     11.11 o 
  -8   3   5       11.37       -4.18     11.58 o 
  -7   3   5      184.32      176.58     14.53 o 
  -6   3   5      127.06      128.36     12.06 o 
  -5   3   5       38.50       31.90      8.16 o 
  -4   3   5       78.71       73.29      8.64 o 
  -3   3   5      757.22      838.67     18.23 o 
  -2   3   5     1657.87     1340.13     20.89 o 
  -1   3   5     1456.80     1312.89     19.65 o 
   0   3   5      352.70      444.99     66.22 o 
   1   3   5     1447.88     1911.56     23.54 o 
   2   3   5     1666.23     2029.38     25.63 o 
   3   3   5      775.25     1227.06     22.03 o 
   4   3   5       79.58      104.43      8.73 o 
   5   3   5       35.20       32.28      7.78 o 
   6   3   5      132.54      127.22     11.77 o 
   7   3   5      183.77      190.44     14.62 o 
   8   3   5       11.49       13.20     10.92 o 
   9   3   5        4.33      -12.72     12.72 o 
  10   3   5       68.03       93.70     16.71 o 
  11   3   5       53.54       67.12     15.76 o 
 -11   4   5       10.64        9.30     15.10 o 
 -10   4   5       45.86       50.51     15.47 o 
  -9   4   5       11.43        4.84     12.63 o 
  -8   4   5       57.16       54.30     12.72 o 
  -7   4   5       70.70       88.39     11.58 o 
  -6   4   5       15.29       29.05      9.68 o 
  -5   4   5      326.11      317.56     15.10 o 
  -4   4   5      362.24      369.88     14.72 o 
  -3   4   5      441.02      435.86     14.15 o 
  -2   4   5      666.12      661.71     16.04 o 
  -1   4   5      324.51      339.88     11.39 o 
   0   4   5      821.64      846.36     61.76 o 
   1   4   5      333.85      501.74     13.48 o 
   2   4   5      666.63      915.38     18.80 o 
   3   4   5      441.14      563.36     15.76 o 
   4   4   5      356.69      425.51     15.76 o 
   5   4   5      329.26      332.38     14.24 o 
   6   4   5       15.45       20.22      8.07 o 
   7   4   5       69.48       71.39     12.44 o 
   8   4   5       59.90       50.03     13.48 o 
   9   4   5       11.32        0.00     11.77 o 
  10   4   5       46.29       39.49     15.95 o 
  11   4   5       10.70        8.26     14.62 o 
 -10   5   5      165.08      159.68     17.85 o 
  -9   5   5       17.54       -2.47     13.67 o 
  -8   5   5      148.98      144.49     14.72 o 
  -7   5   5      105.27       79.27     13.96 o 
  -6   5   5      585.37      570.76     20.98 o 
  -5   5   5       21.94       16.52      7.97 o 
  -4   5   5      329.16      298.20     13.86 o 
  -3   5   5     1118.18     1110.76     23.07 o 
  -2   5   5      717.78      688.77     16.99 o 
  -1   5   5     1529.04     1487.86     23.45 o 
   0   5   5       16.07       18.19      4.79 o 
   1   5   5     1547.39     1688.46     24.40 o 
   2   5   5      700.13      785.04     18.42 o 
   3   5   5     1127.14     1320.20     24.21 o 
   4   5   5      330.01      347.85     14.34 o 
   5   5   5       19.81       18.99      8.83 o 
   6   5   5      576.13      520.45     20.79 o 
   7   5   5      109.64      105.19     13.96 o 
   8   5   5      148.08      114.21     16.52 o 
   9   5   5       17.63       52.50     13.20 o 
  10   5   5      167.78      175.54     20.41 o 
  11   5   5       99.02      108.51     19.65 o 
 -10   6   5       13.81       40.54     14.15 o 
  -9   6   5       83.24       90.29     15.95 o 
  -8   6   5      710.31      677.09     26.39 o 
  -7   6   5      172.40      161.30     16.23 o 
  -6   6   5       78.77       88.86     12.34 o 
  -5   6   5      240.54      225.57     14.81 o 
  -4   6   5       55.42       49.75      8.35 o 
  -3   6   5      119.85      141.55     10.54 o 
  -2   6   5     1086.04     1061.21     21.84 o 
  -1   6   5      158.84      186.84     10.54 o 
   0   6   5      228.59      249.27      8.78 o 
   1   6   5      158.14      191.39     10.82 o 
   2   6   5     1087.46     1156.24     22.69 o 
   3   6   5      118.43      156.46     10.82 o 
   4   6   5       54.59       60.47      9.40 o 
   5   6   5      234.27      221.01     14.34 o 
   6   6   5       78.92       53.92     12.91 o 
   7   6   5      169.25      201.08     16.23 o 
   8   6   5      702.29      673.39     27.63 o 
   9   6   5       81.80      109.08     15.76 o 
  10   6   5       13.64       16.42     15.85 o 
 -10   7   5        8.21        7.97     13.86 o 
  -9   7   5       38.63       37.41     14.43 o 
  -8   7   5        6.40       -0.76     11.96 o 
  -7   7   5      377.86      343.67     20.32 o 
  -6   7   5      876.99      823.30     26.87 o 
  -5   7   5      359.45      339.02     17.75 o 
  -4   7   5       17.57       24.49      8.35 o 
  -3   7   5       87.44       61.71     10.06 o 
  -2   7   5     1207.07      988.68     22.69 o 
  -1   7   5      107.99       74.62      9.02 o 
   0   7   5       17.29       35.94      4.93 o 
   1   7   5      110.64      115.82      8.83 o 
   2   7   5     1208.75     1055.89     23.26 o 
   3   7   5       87.18       84.21     10.06 o 
   4   7   5       17.56       33.04      8.16 o 
   5   7   5      353.05      358.86     18.13 o 
   6   7   5      891.08      818.36     26.96 o 
   7   7   5      374.96      351.74     19.46 o 
   8   7   5        6.25        3.99     13.20 o 
   9   7   5       39.51       55.16     14.15 o 
  10   7   5        9.51       -2.94     14.15 o 
 -10   8   5        8.54       15.47     15.10 o 
  -9   8   5        5.65      -14.24     14.24 o 
  -8   8   5      124.03      111.46     16.23 o 
  -7   8   5       65.24       67.22     12.91 o 
  -6   8   5       24.84       32.94     11.87 o 
  -5   8   5        8.11       12.72      9.87 o 
  -4   8   5      356.15      318.51     16.61 o 
  -3   8   5      248.25      245.03     14.24 o 
  -2   8   5      124.82      121.14     10.44 o 
  -1   8   5       39.72       52.50      8.64 o 
   0   8   5      325.07      320.18     10.20 o 
   1   8   5       39.71       59.15      8.64 o 
   2   8   5      124.97      111.93     10.54 o 
   3   8   5      250.53      255.67     14.15 o 
   4   8   5      353.06      380.51     17.56 o 
   5   8   5        8.42       -3.04     11.11 o 
   6   8   5       25.23       23.45     10.35 o 
   7   8   5       64.88       44.05     13.20 o 
   8   8   5      124.58      132.15     16.23 o 
   9   8   5        5.66        6.46     12.91 o 
  10   8   5        8.71      -12.34     15.76 o 
  -9   9   5        1.45      -14.53     15.47 o 
  -8   9   5        2.38        2.66     13.58 o 
  -7   9   5       36.89       18.13     12.82 o 
  -6   9   5      334.85      334.27     19.56 o 
  -5   9   5       41.70       43.58     11.39 o 
  -4   9   5      140.41      136.52     12.72 o 
  -3   9   5      111.53       96.74     12.15 o 
  -2   9   5      267.79      253.77     14.24 o 
  -1   9   5      411.50      393.80     16.61 o 
   0   9   5        0.83       11.53      4.86 o 
   1   9   5      413.08      426.27     17.47 o 
   2   9   5      283.50      259.37     14.62 o 
   3   9   5      111.21      108.13     11.96 o 
   4   9   5      140.13      127.31     13.77 o 
   5   9   5       40.90       46.04     11.58 o 
   6   9   5      343.27      333.70     21.46 o 
   7   9   5       36.93       37.03     13.39 o 
   8   9   5        2.30       -6.08     12.44 o 
   9   9   5        1.57        4.84     13.10 o 
  -9  10   5        9.63       -1.99     14.81 o 
  -8  10   5       99.26       78.04     17.18 o 
  -7  10   5        1.83        1.71     12.44 o 
  -6  10   5      124.44      108.80     16.04 o 
  -5  10   5      102.51       92.09     14.81 o 
  -4  10   5      647.84      607.41     23.16 o 
  -3  10   5      244.80      206.77     15.57 o 
  -2  10   5       38.85       36.65      9.87 o 
  -1  10   5       86.26       88.58     10.63 o 
   0  10   5       89.49       78.73      7.55 o 
   1  10   5       85.28       80.03     11.20 o 
   2  10   5       39.21       39.40     10.06 o 
   3  10   5      245.24      225.57     15.76 o 
   4  10   5      653.30      620.41     24.21 o 
   5  10   5      102.07      117.72     15.19 o 
   6  10   5      124.63      132.91     15.00 o 
   7  10   5        1.94        9.97     11.20 o 
   8  10   5      100.45       85.25     18.42 o 
   9  10   5        9.63       -7.12     15.19 o 
  -8  11   5       25.83       38.73     15.10 o 
  -7  11   5        2.42       -0.85     12.06 o 
  -6  11   5       91.33      114.49     15.00 o 
  -5  11   5      152.74      119.15     15.85 o 
  -4  11   5       90.71      110.22     14.05 o 
  -3  11   5       95.28       99.78     13.48 o 
  -2  11   5      711.89      664.56     24.02 o 
  -1  11   5      830.80      835.35     26.11 o 
   0  11   5       62.83       78.97      8.39 o 
   1  11   5      824.65      908.07     26.20 o 
   2  11   5      709.87      678.61     24.68 o 
   3  11   5       94.58      104.81     13.96 o 
   4  11   5       90.38      113.45     14.72 o 
   5  11   5      153.74      169.08     16.52 o 
   6  11   5       89.06       91.61     15.38 o 
   7  11   5        2.45       -8.83     13.20 o 
   8  11   5       25.55       33.80     14.53 o 
  -8  12   5        4.36       -7.12     15.19 o 
  -7  12   5       22.89        8.45     13.67 o 
  -6  12   5       11.43      -12.15     14.24 o 
  -5  12   5        8.17       11.30     11.58 o 
  -4  12   5      854.48      873.61     30.38 o 
  -3  12   5      160.55      154.27     15.85 o 
  -2  12   5      281.70      282.25     18.42 o 
  -1  12   5       73.97       52.03     13.01 o 
   0  12   5        0.07       13.55      7.25 o 
   1  12   5       73.87       64.56     13.48 o 
   2  12   5      282.50      260.41     18.99 o 
   3  12   5      161.73      142.50     17.18 o 
   4  12   5      852.78      821.40     29.81 o 
   5  12   5        7.85       11.30     12.63 o 
   6  12   5       11.36       16.42     13.29 o 
   7  12   5       22.97        0.95     15.76 o 
   8  12   5        4.99       15.28     14.43 o 
  -7  13   5       72.37       67.88     17.37 o 
  -6  13   5       34.48       13.01     14.81 o 
  -5  13   5       37.69       35.51     14.81 o 
  -4  13   5      427.67      360.29     22.69 o 
  -3  13   5      158.62      185.32     16.99 o 
  -2  13   5      169.82      166.61     17.47 o 
  -1  13   5       75.28       48.89     14.91 o 
   0  13   5        7.46       -0.32     14.81 o 
   1  13   5       75.80       87.34     13.86 o 
   2  13   5      170.02      207.25     17.75 o 
   3  13   5      160.72      157.12     16.14 o 
   4  13   5      427.51      443.36     23.64 o 
   5  13   5       37.08       72.53     14.62 o 
   6  13   5       35.22       32.37     15.66 o 
   7  13   5       74.13      101.68     17.09 o 
  -6  14   5        6.85        5.98     13.29 o 
  -5  14   5       47.67       67.88     15.47 o 
  -4  14   5       91.66       97.69     15.76 o 
  -3  14   5      122.22      143.73     16.42 o 
  -2  14   5       75.45       78.80     14.34 o 
  -1  14   5      136.45      175.06     16.61 o 
   0  14   5      286.62      284.10     13.76 o 
   1  14   5      140.50      150.00     16.33 o 
   2  14   5       75.00       60.85     13.67 o 
   3  14   5      120.37      161.87     16.99 o 
   4  14   5       90.03      122.09     15.57 o 
   5  14   5       49.04       87.25     16.33 o 
   6  14   5        6.88       17.75     14.34 o 
  -5  15   5       82.05       96.84     18.80 o 
  -4  15   5       15.02       15.19     14.24 o 
  -3  15   5       40.65       60.95     13.77 o 
  -2  15   5       51.24       87.34     14.05 o 
  -1  15   5        3.94       -1.71     12.25 o 
   0  15   5       12.68       28.56      9.14 o 
   1  15   5        4.76       -5.22     12.91 o 
   2  15   5       53.07       43.10     16.33 o 
   3  15   5       43.05       58.10     15.47 o 
   4  15   5       15.23       -1.90     14.43 o 
   5  15   5       81.69       97.60     17.47 o 
  -4  16   5       17.84       42.91     15.00 o 
  -3  16   5       11.36        5.89     14.62 o 
  -2  16   5       11.55        3.80     13.77 o 
  -1  16   5      147.91      142.69     17.75 o 
   0  16   5       69.98       62.13     14.38 o 
   1  16   5      149.45      210.76     18.70 o 
   2  16   5       11.33       11.49     13.58 o 
   3  16   5       12.42       36.27     13.86 o 
   4  16   5       18.63       25.44     13.48 o 
  -2  17   5        1.70        5.13     14.24 o 
  -1  17   5      174.90      236.87     18.80 o 
   0  17   5        1.30       -0.29     11.58 o 
   1  17   5      173.24      183.61     22.50 o 
   2  17   5        1.58        0.00     15.57 o 
   0   0   6        8.25        4.23      5.32 o 
   1   0   6       42.49       60.67      4.25 o 
   2   0   6     8008.56     7856.44   1433.60 o 
   3   0   6     2610.93     3111.10    502.03 o 
   4   0   6        3.62        7.26      9.07 o 
   5   0   6      625.56      674.64     43.24 o 
   6   0   6      468.04      412.26     13.12 o 
   7   0   6     1157.45     1161.33     87.63 o 
   8   0   6      214.29      221.40     12.38 o 
   9   0   6      122.45      114.39     13.91 o 
  10   0   6       11.57       13.98      9.30 o 
  11   0   6       14.68        9.24     12.20 o 
 -11   1   6       28.81       45.95     15.47 o 
 -10   1   6       37.22       49.75     15.57 o 
  -9   1   6       76.79       74.34     14.43 o 
  -8   1   6      422.57      395.03     21.17 o 
  -7   1   6      124.52      129.97     13.67 o 
  -6   1   6      407.77      386.77     16.99 o 
  -5   1   6      141.01      108.70     10.25 o 
  -4   1   6     1862.62     1879.09     29.15 o 
  -3   1   6      541.03      416.01     14.24 o 
  -2   1   6     3327.71     2899.48     30.28 o 
  -1   1   6      282.19      302.56     10.35 o 
   0   1   6      116.14      107.29     18.94 o 
   1   1   6      284.33      355.54     11.01 o 
   2   1   6     3360.55     4334.83     36.74 o 
   3   1   6      548.11      655.45     16.90 o 
   4   1   6     1860.93     2576.02     33.51 o 
   5   1   6      137.13      137.66     10.92 o 
   6   1   6      404.32      435.10     18.51 o 
   7   1   6      120.91      147.72     13.96 o 
   8   1   6      420.89      417.44     21.93 o 
   9   1   6       78.17       71.87     15.28 o 
  10   1   6       38.95       27.15     14.72 o 
  11   1   6       29.16       50.98     15.85 o 
 -11   2   6        0.67       -5.13     13.86 o 
 -10   2   6       80.79       74.81     16.04 o 
  -9   2   6        0.93        4.08     12.44 o 
  -8   2   6       88.15       95.70     13.39 o 
  -7   2   6      331.90      325.92     18.99 o 
  -6   2   6       65.54       51.93     10.35 o 
  -5   2   6      309.17      329.43     14.81 o 
  -4   2   6       14.06       15.00      7.78 o 
  -3   2   6     2374.10     2238.81     29.72 o 
  -2   2   6      897.40      876.18     18.13 o 
  -1   2   6      722.03      643.58     14.62 o 
   0   2   6     2511.73     3473.07    632.04 o 
   1   2   6      725.66      908.64     17.47 o 
   2   2   6      898.03     1317.92     21.55 o 
   3   2   6     2343.38     3204.79     34.94 o 
   4   2   6       11.58       21.08      7.50 o 
   5   2   6      311.12      308.55     14.53 o 
   6   2   6       65.40       71.39     11.11 o 
   7   2   6      331.52      349.94     18.13 o 
   8   2   6       84.21      109.84     14.43 o 
   9   2   6        1.11      -13.39     13.39 o 
  10   2   6       79.58       82.12     16.71 o 
  11   2   6        0.89       -1.04     15.28 o 
 -11   3   6        2.47       11.39     14.34 o 
 -10   3   6      106.66      107.18     17.56 o 
  -9   3   6       38.09       53.16     12.63 o 
  -8   3   6       66.43       50.51     13.39 o 
  -7   3   6      126.16      123.61     13.20 o 
  -6   3   6      694.84      613.77     21.65 o 
  -5   3   6       67.86       57.53      9.59 o 
  -4   3   6      784.44      750.57     19.37 o 
  -3   3   6     1548.17     1412.10     24.30 o 
  -2   3   6     1264.89     1132.70     20.60 o 
  -1   3   6     1931.19     1713.81     23.92 o 
   0   3   6      115.90       70.12     12.01 o 
   1   3   6     1962.29     2638.87     29.43 o 
   2   3   6     1293.19     1749.50     25.54 o 
   3   3   6     1562.25     2274.88     30.38 o 
   4   3   6      774.41      940.73     21.93 o 
   5   3   6       65.52       69.11      9.30 o 
   6   3   6      683.15      669.69     22.12 o 
   7   3   6      124.85      103.20     13.77 o 
   8   3   6       64.31       61.33     13.48 o 
   9   3   6       39.29       49.94     13.48 o 
  10   3   6      108.51       92.37     18.32 o 
  11   3   6        2.50       12.44     13.20 o 
 -10   4   6       33.83       24.49     16.80 o 
  -9   4   6        2.11        5.89     11.77 o 
  -8   4   6      138.59      152.18     14.72 o 
  -7   4   6       32.11       36.46     11.30 o 
  -6   4   6      276.14      277.31     15.38 o 
  -5   4   6      187.41      213.99     13.48 o 
  -4   4   6      266.52      229.46     13.10 o 
  -3   4   6      440.26      383.36     14.62 o 
  -2   4   6      308.47      294.78     12.15 o 
  -1   4   6     2230.84     2095.17     27.72 o 
   0   4   6      325.75      321.20     29.34 o 
   1   4   6     2250.68     3063.81     32.56 o 
   2   4   6      318.63      458.45     14.43 o 
   3   4   6      428.02      546.46     16.80 o 
   4   4   6      264.04      283.96     14.05 o 
   5   4   6      185.10      205.63     12.82 o 
   6   4   6      270.59      254.72     15.76 o 
   7   4   6       30.44       15.66     12.44 o 
   8   4   6      139.53      129.21     15.66 o 
   9   4   6        1.84      -11.68     13.96 o 
  10   4   6       33.20       45.10     16.61 o 
 -10   5   6       39.84       57.72     16.33 o 
  -9   5   6       26.34       15.38     12.82 o 
  -8   5   6       42.74       27.34     12.63 o 
  -7   5   6       41.58       37.78     10.82 o 
  -6   5   6      384.53      394.46     18.99 o 
  -5   5   6      225.97      180.19     14.15 o 
  -4   5   6      432.17      381.17     16.33 o 
  -3   5   6      132.26      128.36     10.16 o 
  -2   5   6     1141.95     1117.51     22.50 o 
  -1   5   6     1110.77     1069.75     21.17 o 
   0   5   6        1.11        6.62      8.83 o 
   1   5   6     1113.71     1373.46     23.83 o 
   2   5   6     1148.98     1544.82     25.82 o 
   3   5   6      128.14      143.26     10.63 o 
   4   5   6      432.81      437.19     16.42 o 
   5   5   6      233.86      254.24     14.81 o 
   6   5   6      375.61      436.24     19.27 o 
   7   5   6       43.68       38.35     11.58 o 
   8   5   6       41.83       24.30     13.86 o 
   9   5   6       27.93       21.36     13.48 o 
  10   5   6       40.87       24.97     17.56 o 
 -10   6   6       13.72       38.54     14.24 o 
  -9   6   6       38.74       17.66     14.53 o 
  -8   6   6       64.37       84.30     13.86 o 
  -7   6   6       13.75        8.45     12.15 o 
  -6   6   6      865.26      729.02     25.35 o 
  -5   6   6     1457.11     1334.34     30.85 o 
  -4   6   6      465.05      479.72     17.94 o 
  -3   6   6      560.67      525.67     17.37 o 
  -2   6   6       98.67      105.19     10.63 o 
  -1   6   6      145.50      117.91      9.87 o 
   0   6   6     1610.12     1801.76     63.89 o 
   1   6   6      151.86      143.36     10.35 o 
   2   6   6       91.93      129.97      9.87 o 
   3   6   6      565.63      627.63     19.18 o 
   4   6   6      463.86      507.15     18.61 o 
   5   6   6     1471.95     1472.48     31.71 o 
   6   6   6      855.15      797.85     25.92 o 
   7   6   6       15.36       -2.85     12.91 o 
   8   6   6       65.50       80.22     13.67 o 
   9   6   6       37.71       53.83     15.47 o 
  10   6   6       12.80        0.95     15.85 o 
 -10   7   6        2.11       10.16     12.44 o 
  -9   7   6       14.09        2.75     14.91 o 
  -8   7   6      205.88      194.15     18.32 o 
  -7   7   6      129.11      149.72     16.33 o 
  -6   7   6      600.63      566.21     23.07 o 
  -5   7   6       11.74       11.30      9.49 o 
  -4   7   6       71.40       48.80     10.25 o 
  -3   7   6      339.04      292.41     14.53 o 
  -2   7   6      833.07      757.31     20.60 o 
  -1   7   6       63.30       59.91      8.64 o 
   0   7   6      444.24      345.84     10.14 o 
   1   7   6       67.96       70.16      9.11 o 
   2   7   6      825.46      656.11     19.37 o 
   3   7   6      336.74      337.69     15.19 o 
   4   7   6       70.11       63.23     10.63 o 
   5   7   6       10.14        8.83     10.63 o 
   6   7   6      606.50      581.11     23.73 o 
   7   7   6      127.89      132.63     15.95 o 
   8   7   6      207.20      168.51     17.85 o 
   9   7   6       15.05       41.11     14.05 o 
  10   7   6        2.27      -15.00     15.00 o 
 -10   8   6       51.27       73.77     15.19 o 
  -9   8   6        0.84       -5.70     14.34 o 
  -8   8   6       25.19      -14.53     14.53 o 
  -7   8   6       98.74       69.40     15.66 o 
  -6   8   6       91.30      108.61     13.67 o 
  -5   8   6      239.28      169.84     16.33 o 
  -4   8   6      163.92      159.21     13.29 o 
  -3   8   6      492.30      448.20     18.80 o 
  -2   8   6      293.86      280.44     14.05 o 
  -1   8   6      200.59      182.75     13.01 o 
   0   8   6      541.11      474.94     15.85 o 
   1   8   6      204.91      203.83     12.63 o 
   2   8   6      289.09      282.63     14.15 o 
   3   8   6      485.08      465.67     18.89 o 
   4   8   6      163.27      181.80     13.48 o 
   5   8   6      236.77      200.98     15.76 o 
   6   8   6       92.36       92.37     13.86 o 
   7   8   6       95.60       88.48     14.91 o 
   8   8   6       24.47       27.34     14.24 o 
   9   8   6        1.11       20.89     13.86 o 
  10   8   6       50.88       49.46     16.23 o 
  -9   9   6        1.11       44.53     11.49 o 
  -8   9   6      274.16      298.29     19.84 o 
  -7   9   6       98.59      111.27     16.61 o 
  -6   9   6      108.37      113.64     15.00 o 
  -5   9   6       49.76       65.41     10.82 o 
  -4   9   6       75.72       84.49     11.58 o 
  -3   9   6       71.72       73.48     11.01 o 
  -2   9   6       62.98       43.77     10.25 o 
  -1   9   6      170.04      144.78     12.15 o 
   0   9   6      821.82      844.79     16.85 o 
   1   9   6      175.74      151.71     12.53 o 
   2   9   6       62.55       57.91     10.63 o 
   3   9   6       76.00       96.36     11.49 o 
   4   9   6       70.99       76.80     12.25 o 
   5   9   6       49.74       37.69     12.25 o 
   6   9   6      107.36      114.21     15.10 o 
   7   9   6       99.07      115.92     15.10 o 
   8   9   6      274.26      270.19     20.79 o 
   9   9   6        1.33        1.99     12.91 o 
  -9  10   6       74.76       80.70     16.99 o 
  -8  10   6       12.60       31.99     13.20 o 
  -7  10   6       51.94       63.42     14.62 o 
  -6  10   6       28.21       19.65     13.48 o 
  -5  10   6      100.78       69.30     15.38 o 
  -4  10   6       77.40       72.34     13.29 o 
  -3  10   6      220.68      198.42     16.04 o 
  -2  10   6       61.37       44.81     10.44 o 
  -1  10   6      117.95      106.61     11.87 o 
   0  10   6        0.08        7.60      6.03 o 
   1  10   6      120.93      135.19     11.68 o 
   2  10   6       57.95       51.27     10.63 o 
   3  10   6      213.98      181.61     15.10 o 
   4  10   6       77.12      102.15     12.53 o 
   5  10   6      100.54      121.71     14.62 o 
   6  10   6       30.07       26.68     12.53 o 
   7  10   6       50.51       44.53     14.34 o 
   8  10   6       12.77        8.45     14.43 o 
   9  10   6       76.45      100.16     17.94 o 
  -8  11   6       15.56       14.81     15.66 o 
  -7  11   6        5.57       16.33     12.34 o 
  -6  11   6       38.25       10.06     14.34 o 
  -5  11   6      186.42      158.55     17.09 o 
  -4  11   6       64.89       75.76     15.10 o 
  -3  11   6      463.85      487.69     21.93 o 
  -2  11   6      120.16      123.80     15.47 o 
  -1  11   6      311.54      285.19     17.85 o 
   0  11   6      730.01      688.47     17.39 o 
   1  11   6      308.91      308.45     17.56 o 
   2  11   6      119.61      129.30     14.43 o 
   3  11   6      456.96      480.29     22.41 o 
   4  11   6       69.15       87.82     15.38 o 
   5  11   6      191.85      202.12     17.47 o 
   6  11   6       38.50       26.68     13.48 o 
   7  11   6        5.93        3.61     14.15 o 
   8  11   6       16.46       25.73     14.43 o 
  -8  12   6       61.52       78.32     17.09 o 
  -7  12   6       32.45       27.91     15.76 o 
  -6  12   6       34.75       32.09     12.72 o 
  -5  12   6       44.43       63.80     12.82 o 
  -4  12   6       77.63       54.49     15.10 o 
  -3  12   6      183.98      201.55     17.18 o 
  -2  12   6      371.53      351.08     20.41 o 
  -1  12   6      261.95      238.67     17.37 o 
   0  12   6       15.16        6.46      7.95 o 
   1  12   6      267.88      227.66     18.61 o 
   2  12   6      373.11      363.61     20.03 o 
   3  12   6      185.19      189.97     17.09 o 
   4  12   6       79.45       88.48     14.81 o 
   5  12   6       43.21       37.22     13.67 o 
   6  12   6       33.19       24.87     14.05 o 
   7  12   6       31.23       27.82     15.00 o 
   8  12   6       61.17       52.12     16.99 o 
  -7  13   6       78.85       86.77     16.99 o 
  -6  13   6       19.03       18.99     14.81 o 
  -5  13   6      127.57      137.75     16.80 o 
  -4  13   6      262.12      228.89     18.89 o 
  -3  13   6       13.51       37.60     12.63 o 
  -2  13   6       42.40       50.89     12.53 o 
  -1  13   6       90.08       81.36     13.96 o 
   0  13   6       24.18       25.57      8.97 o 
   1  13   6       87.46       72.91     15.19 o 
   2  13   6       42.26       53.07     13.20 o 
   3  13   6       12.27       35.03     12.82 o 
   4  13   6      259.05      287.75     20.22 o 
   5  13   6      129.44      155.22     17.28 o 
   6  13   6       19.79       14.24     15.00 o 
   7  13   6       78.51      112.12     16.99 o 
  -6  14   6        3.05        5.03     13.29 o 
  -5  14   6       38.89       60.95     16.42 o 
  -4  14   6       53.56       21.65     16.71 o 
  -3  14   6       30.59       37.12     12.53 o 
  -2  14   6       95.87       96.17     14.24 o 
  -1  14   6        8.97       17.18     12.15 o 
   0  14   6       71.72       67.81     10.97 o 
   1  14   6       10.07       10.63     12.34 o 
   2  14   6       98.82       89.24     15.28 o 
   3  14   6       29.17        0.85     13.20 o 
   4  14   6       52.84       81.08     15.76 o 
   5  14   6       38.30       55.16     16.42 o 
   6  14   6        3.42       -6.08     14.43 o 
  -5  15   6      162.60      172.50     19.56 o 
  -4  15   6       49.37       39.87     17.66 o 
  -3  15   6       53.74       82.98     16.42 o 
  -2  15   6       13.80       28.10     13.67 o 
  -1  15   6        0.43       -1.80     12.25 o 
   0  15   6        0.32        6.60      8.76 o 
   1  15   6        0.25      -13.10     13.10 o 
   2  15   6       14.78       23.45     14.72 o 
   3  15   6       54.22       41.87     15.57 o 
   4  15   6       49.48       47.47     17.28 o 
   5  15   6      163.13      187.41     21.17 o 
  -4  16   6        7.19        9.40     15.66 o 
  -3  16   6       14.42       28.20     14.53 o 
  -2  16   6       64.61       45.95     17.94 o 
  -1  16   6       24.74       36.55     15.19 o 
   0  16   6       59.41       79.00     11.71 o 
   1  16   6       23.54       26.87     14.81 o 
   2  16   6       64.17       97.60     17.56 o 
   3  16   6       13.25       43.20     13.48 o 
   4  16   6        7.86       -9.40     17.18 o 
  -1  17   6       70.10       93.51     17.66 o 
   0  17   6        1.70      -10.81     10.81 o 
   1  17   6       70.74       77.75     18.42 o 
   2  17   6       65.06       43.20     18.89 o 
   1   0   7     2353.42     2486.92    115.73 o 
   2   0   7      765.06      845.20    155.84 o 
   3   0   7     2247.40     2633.18    509.05 o 
   4   0   7      264.68      243.93     45.47 o 
   5   0   7      327.04      310.05     17.66 o 
   6   0   7     1510.82     1466.22     36.50 o 
   7   0   7        1.30        5.31      7.37 o 
   8   0   7      389.24      374.71     39.68 o 
   9   0   7       20.21       15.93      9.42 o 
  10   0   7       32.74       53.82     20.46 o 
  11   0   7        0.46        3.19     10.13 o 
 -11   1   7        7.59       26.20     14.53 o 
 -10   1   7       31.07       27.06     14.81 o 
  -9   1   7       79.64       83.45     14.72 o 
  -8   1   7       85.44       78.13     14.81 o 
  -7   1   7      285.66      246.65     17.37 o 
  -6   1   7       70.83       80.03     11.49 o 
  -5   1   7       18.57       17.28      7.97 o 
  -4   1   7      505.79      507.72     16.61 o 
  -3   1   7      171.81      195.48     10.73 o 
  -2   1   7     2657.47     2612.20     31.04 o 
  -1   1   7     1355.95     1198.01     20.79 o 
   0   1   7     1407.61     1644.08    227.80 o 
   1   1   7     1366.01     1458.14     22.60 o 
   2   1   7     2657.37     3505.65     35.51 o 
   3   1   7      173.58      239.15     12.06 o 
   4   1   7      491.13      637.03     18.51 o 
   5   1   7       17.57       13.29      7.97 o 
   6   1   7       70.35       83.92     11.68 o 
   7   1   7      284.26      319.75     17.94 o 
   8   1   7       85.45       89.05     14.15 o 
   9   1   7       79.26       75.19     14.43 o 
  10   1   7       31.53       32.66     14.91 o 
  11   1   7        7.66       13.58     16.04 o 
 -10   2   7      121.65      120.19     18.42 o 
  -9   2   7       73.20       78.42     15.66 o 
  -8   2   7       12.87        8.07     11.30 o 
  -7   2   7       98.10       69.59     12.63 o 
  -6   2   7      501.58      481.71     19.37 o 
  -5   2   7      203.35      164.05     12.53 o 
  -4   2   7      351.51      348.99     14.62 o 
  -3   2   7      727.87      640.92     17.75 o 
  -2   2   7     2788.13     2605.74     32.09 o 
  -1   2   7      490.10      454.27     14.24 o 
   0   2   7      793.74      982.42    203.02 o 
   1   2   7      493.34      593.74     15.47 o 
   2   2   7     2775.25     3867.36     37.50 o 
   3   2   7      736.37      901.14     20.60 o 
   4   2   7      352.72      423.51     16.14 o 
   5   2   7      201.91      236.11     14.05 o 
   6   2   7      504.34      599.05     21.65 o 
   7   2   7      100.50      106.52     13.96 o 
   8   2   7       13.23       16.99     11.30 o 
   9   2   7       73.43       92.47     14.53 o 
  10   2   7      123.22      140.89     17.66 o 
 -10   3   7       54.49       58.96     15.66 o 
  -9   3   7       18.22       26.20     12.82 o 
  -8   3   7      129.47      133.48     14.15 o 
  -7   3   7       58.62       50.41     12.53 o 
  -6   3   7       16.15       17.56      9.30 o 
  -5   3   7      254.63      224.91     13.48 o 
  -4   3   7      224.91      203.83     11.96 o 
  -3   3   7       85.79       54.11      8.73 o 
  -2   3   7      170.54      168.32     10.63 o 
  -1   3   7      305.20      279.12     12.06 o 
   0   3   7      203.52      207.13     30.38 o 
   1   3   7      310.59      414.88     14.15 o 
   2   3   7      170.08      261.55     12.06 o 
   3   3   7       89.31      110.79     10.54 o 
   4   3   7      220.30      249.59     13.20 o 
   5   3   7      257.27      313.20     15.76 o 
   6   3   7       16.34       15.76      9.49 o 
   7   3   7       59.29       73.48     12.25 o 
   8   3   7      132.85      108.61     15.19 o 
   9   3   7       17.73       24.49     11.49 o 
  10   3   7       54.99       68.45     14.72 o 
 -10   4   7      213.97      246.74     21.84 o 
  -9   4   7       23.05        4.27     13.86 o 
  -8   4   7       82.29       81.27     13.86 o 
  -7   4   7      167.19      152.37     15.76 o 
  -6   4   7      168.22      174.87     14.72 o 
  -5   4   7      107.03      100.54     11.58 o 
  -4   4   7      173.08      191.96     12.63 o 
  -3   4   7      356.00      350.70     14.72 o 
  -2   4   7     1391.78     1177.13     23.35 o 
  -1   4   7       60.10       43.96      7.69 o 
   0   4   7      172.18      135.79     15.47 o 
   1   4   7       59.35       79.56      8.54 o 
   2   4   7     1381.36     1724.72     28.10 o 
   3   4   7      359.31      484.65     17.09 o 
   4   4   7      172.89      268.20     13.58 o 
   5   4   7      107.84      137.28     11.68 o 
   6   4   7      172.47      175.25     14.62 o 
   7   4   7      165.22      163.10     17.18 o 
   8   4   7       81.54       48.23     13.20 o 
   9   4   7       23.91       18.13     13.96 o 
  10   4   7      215.81      238.86     21.46 o 
 -10   5   7       68.62       86.96     17.56 o 
  -9   5   7      147.60      178.58     18.04 o 
  -8   5   7        1.17        1.61     12.91 o 
  -7   5   7       77.20       61.80     14.72 o 
  -6   5   7      241.57      209.15     16.61 o 
  -5   5   7      620.61      557.47     20.98 o 
  -4   5   7      186.68      156.08     11.68 o 
  -3   5   7       74.56       84.21      9.68 o 
  -2   5   7      350.35      288.23     13.39 o 
  -1   5   7      661.99      574.09     16.71 o 
   0   5   7       41.76       52.20      5.20 o 
   1   5   7      656.57      724.94     18.89 o 
   2   5   7      347.51      443.36     15.66 o 
   3   5   7       79.95       92.66     10.35 o 
   4   5   7      193.61      249.97     14.05 o 
   5   5   7      633.22      681.08     23.16 o 
   6   5   7      239.66      235.16     17.28 o 
   7   5   7       76.44       74.43     14.05 o 
   8   5   7        1.40       -5.51     11.01 o 
   9   5   7      146.29      143.07     18.13 o 
  10   5   7       68.91       51.36     17.37 o 
 -10   6   7       68.13       67.98     16.90 o 
  -9   6   7       65.21       59.15     16.04 o 
  -8   6   7       30.77       38.35     12.72 o 
  -7   6   7       86.88      100.73     14.34 o 
  -6   6   7      953.33      916.14     28.20 o 
  -5   6   7      182.84      191.77     14.24 o 
  -4   6   7      493.77      458.83     18.80 o 
  -3   6   7       99.65       91.99      9.87 o 
  -2   6   7      112.20       98.35      9.59 o 
  -1   6   7       36.97       33.70      8.26 o 
   0   6   7      247.84      222.47     20.41 o 
   1   6   7       40.17       41.77      8.07 o 
   2   6   7      116.68      129.30     11.20 o 
   3   6   7      102.98      123.89     10.63 o 
   4   6   7      491.57      563.45     19.94 o 
   5   6   7      185.84      209.62     14.81 o 
   6   6   7      963.59      991.71     29.72 o 
   7   6   7       91.59       87.53     13.96 o 
   8   6   7       30.09        8.16     13.96 o 
   9   6   7       63.43       80.89     16.33 o 
  10   6   7       68.27       71.96     16.80 o 
 -10   7   7       36.76       24.02     16.99 o 
  -9   7   7       65.60       63.99     17.47 o 
  -8   7   7       30.00       29.62     12.25 o 
  -7   7   7      135.51      145.54     15.57 o 
  -6   7   7       26.85       33.70     12.25 o 
  -5   7   7      275.30      251.30     17.56 o 
  -4   7   7      307.00      290.41     16.61 o 
  -3   7   7      244.04      203.55     13.10 o 
  -2   7   7       48.11       44.62      8.64 o 
  -1   7   7      753.00      672.16     20.22 o 
   0   7   7      612.73      635.31     13.90 o 
   1   7   7      748.38      738.14     21.08 o 
   2   7   7       47.65       41.11      9.87 o 
   3   7   7      241.19      258.80     14.53 o 
   4   7   7      312.27      357.63     18.42 o 
   5   7   7      264.98      258.23     17.47 o 
   6   7   7       26.79       31.52     12.53 o 
   7   7   7      132.67      146.11     16.99 o 
   8   7   7       29.93       44.81     12.53 o 
   9   7   7       65.20       68.64     17.56 o 
  10   7   7       36.65       35.51     17.09 o 
  -9   8   7       22.18       10.73     14.91 o 
  -8   8   7       19.49       19.46     13.48 o 
  -7   8   7       57.95       47.94     13.29 o 
  -6   8   7       61.68       49.27     11.77 o 
  -5   8   7      185.23      229.18     15.95 o 
  -4   8   7        5.13       -3.61      9.49 o 
  -3   8   7      209.07      189.97     13.77 o 
  -2   8   7      183.95      163.39     12.34 o 
  -1   8   7      525.39      480.29     18.99 o 
   0   8   7       50.82       53.08      6.61 o 
   1   8   7      523.85      509.43     19.08 o 
   2   8   7      181.92      175.73     12.25 o 
   3   8   7      208.28      211.43     14.53 o 
   4   8   7        5.48       10.25      9.49 o 
   5   8   7      185.80      206.87     16.42 o 
   6   8   7       61.04       40.54     13.29 o 
   7   8   7       54.34       38.26     14.24 o 
   8   8   7       19.97       15.85     13.86 o 
   9   8   7       23.03       33.13     14.81 o 
  -9   9   7       41.36       22.41     16.42 o 
  -8   9   7       23.87       34.18     14.72 o 
  -7   9   7       28.15       35.22     12.82 o 
  -6   9   7       74.32       70.44     12.82 o 
  -5   9   7      113.41       98.45     15.38 o 
  -4   9   7      229.60      212.66     17.85 o 
  -3   9   7      158.22      127.79     13.67 o 
  -2   9   7      172.76      150.29     12.91 o 
  -1   9   7       84.48       78.32     12.15 o 
   0   9   7       10.93        5.28      6.01 o 
   1   9   7       84.99       71.96     11.30 o 
   2   9   7      175.01      160.73     13.77 o 
   3   9   7      150.65      129.21     13.96 o 
   4   9   7      230.31      226.99     17.09 o 
   5   9   7      109.87      101.01     13.86 o 
   6   9   7       75.49       45.10     13.48 o 
   7   9   7       29.75       37.69     13.58 o 
   8   9   7       24.06       19.37     13.48 o 
   9   9   7       43.44       27.44     16.23 o 
  -8  10   7        2.62       12.63     13.67 o 
  -7  10   7       25.61       23.92     12.72 o 
  -6  10   7       28.92       17.09     14.24 o 
  -5  10   7       27.24       21.74     11.77 o 
  -4  10   7      229.07      236.68     16.80 o 
  -3  10   7      220.52      181.33     16.61 o 
  -2  10   7        6.75       12.53      9.97 o 
  -1  10   7      275.39      258.89     17.28 o 
   0  10   7       26.87       31.30      7.85 o 
   1  10   7      268.75      293.36     16.42 o 
   2  10   7        6.67        4.37     10.92 o 
   3  10   7      225.28      214.94     16.23 o 
   4  10   7      230.38      221.39     17.75 o 
   5  10   7       26.37       38.16     12.25 o 
   6  10   7       28.37       55.16     13.39 o 
   7  10   7       24.63       10.63     14.05 o 
   8  10   7        2.64       -8.73     14.34 o 
  -8  11   7      114.19      165.76     19.65 o 
  -7  11   7       11.07       11.20     13.58 o 
  -6  11   7       11.37        2.56     12.82 o 
  -5  11   7      175.21      159.40     16.42 o 
  -4  11   7       43.60       33.04     13.58 o 
  -3  11   7      194.42      180.95     16.33 o 
  -2  11   7      699.55      659.43     25.25 o 
  -1  11   7      249.22      249.21     17.85 o 
   0  11   7       76.04       70.84      8.29 o 
   1  11   7      247.14      240.57     17.66 o 
   2  11   7      697.91      722.57     25.54 o 
   3  11   7      196.68      198.89     16.14 o 
   4  11   7       43.84       35.89     13.86 o 
   5  11   7      175.14      182.18     18.04 o 
   6  11   7       11.69       12.06     13.39 o 
   7  11   7       11.38        2.85     14.72 o 
   8  11   7      113.81      102.53     20.79 o 
  -7  12   7       36.54       62.28     15.95 o 
  -6  12   7       43.40       36.74     16.80 o 
  -5  12   7       10.04        6.84     12.15 o 
  -4  12   7       94.62       68.54     15.19 o 
  -3  12   7      136.20      116.49     15.66 o 
  -2  12   7      248.89      257.37     18.13 o 
  -1  12   7       27.92       20.89     11.58 o 
   0  12   7       37.32       37.38      9.23 o 
   1  12   7       29.45       34.46     10.73 o 
   2  12   7      243.85      236.11     17.94 o 
   3  12   7      130.84      123.80     15.47 o 
   4  12   7       93.64       95.60     16.99 o 
   5  12   7       10.93       -1.71     13.01 o 
   6  12   7       44.40       36.65     16.61 o 
   7  12   7       35.61       19.75     16.33 o 
  -7  13   7       31.80       50.32     15.85 o 
  -6  13   7       46.30       41.96     16.61 o 
  -5  13   7       44.30       13.77     15.66 o 
  -4  13   7      147.26      138.51     18.61 o 
  -3  13   7      541.57      507.63     26.49 o 
  -2  13   7       66.17       28.77     14.53 o 
  -1  13   7        9.99       29.72     11.39 o 
   0  13   7      376.52      379.58     15.57 o 
   1  13   7        9.87       -0.76     13.39 o 
   2  13   7       65.41       56.49     13.77 o 
   3  13   7      533.48      513.61     26.11 o 
   4  13   7      147.55      125.22     18.61 o 
   5  13   7       45.76       34.75     15.76 o 
   6  13   7       46.43       49.65     16.80 o 
   7  13   7       32.14       36.55     16.52 o 
  -6  14   7       27.47       27.06     16.14 o 
  -5  14   7       31.21       20.60     15.28 o 
  -4  14   7       77.05       70.73     15.19 o 
  -3  14   7       27.65       37.41     15.00 o 
  -2  14   7       27.20       30.19     14.15 o 
  -1  14   7       67.60       70.25     15.47 o 
   0  14   7      158.62      155.39     12.61 o 
   1  14   7       65.10       60.76     15.10 o 
   2  14   7       26.79       44.81     14.43 o 
   3  14   7       27.53       37.31     12.15 o 
   4  14   7       76.38       89.05     15.28 o 
   5  14   7       31.85       33.23     15.66 o 
   6  14   7       27.99       49.84     16.61 o 
  -5  15   7       16.61      -13.58     17.94 o 
  -4  15   7       58.07       90.85     16.61 o 
  -3  15   7       86.17      107.56     16.61 o 
  -2  15   7       32.54       41.01     14.15 o 
  -1  15   7        5.02        1.80     13.20 o 
   0  15   7      164.68      187.52     13.71 o 
   1  15   7        4.82        8.26     14.43 o 
   2  15   7       32.52       48.32     13.20 o 
   3  15   7       86.40       79.46     17.18 o 
   4  15   7       57.43       41.87     16.90 o 
   5  15   7       16.78       22.97     15.95 o 
  -3  16   7       17.18       -2.09     15.10 o 
  -2  16   7       48.40       54.30     15.57 o 
  -1  16   7       56.38       74.15     15.00 o 
   0  16   7       96.68       94.31     12.51 o 
   1  16   7       55.36       26.58     16.80 o 
   2  16   7       48.06       50.13     16.90 o 
   3  16   7       16.63       22.69     14.62 o 
   0   0   8     1258.26     1093.30     15.00 o 
   1   0   8      587.65      660.75     60.24 o 
   2   0   8     1054.59     1214.11    215.79 o 
   3   0   8     1877.94     2395.18    484.99 o 
   4   0   8      667.96      655.00    109.51 o 
   5   0   8     1909.10     1964.14    240.57 o 
   6   0   8        2.92        6.78      7.27 o 
   7   0   8      419.03      445.51     37.69 o 
   8   0   8      441.61      470.34     21.65 o 
   9   0   8       31.29       36.06     14.15 o 
  10   0   8      108.25       89.58     16.85 o 
 -10   1   8        3.95       -7.69     14.24 o 
  -9   1   8      157.05      155.32     17.47 o 
  -8   1   8       30.96       22.88     12.91 o 
  -7   1   8       49.18       55.44     12.25 o 
  -6   1   8       13.69       37.69     10.25 o 
  -5   1   8      175.53      132.44     11.96 o 
  -4   1   8      122.64      129.49     11.01 o 
  -3   1   8      456.50      401.30     15.47 o 
  -2   1   8      728.83      711.84     18.61 o 
  -1   1   8       50.40       56.96      8.45 o 
   0   1   8      236.71      261.77     26.63 o 
   1   1   8       53.58       76.90      8.16 o 
   2   1   8      737.38      939.59     21.74 o 
   3   1   8      441.01      587.66     17.85 o 
   4   1   8      121.10      166.14     12.25 o 
   5   1   8      173.55      178.39     12.82 o 
   6   1   8       12.22       24.49     10.25 o 
   7   1   8       52.24       39.21     13.01 o 
   8   1   8       30.19       31.99     12.91 o 
   9   1   8      152.91      148.39     17.94 o 
  10   1   8        4.05        1.90     13.39 o 
 -10   2   8       12.33      -16.23     16.23 o 
  -9   2   8        3.20       22.50     12.06 o 
  -8   2   8       16.22       24.59     12.15 o 
  -7   2   8      111.71       86.11     15.38 o 
  -6   2   8       46.25       45.47     10.44 o 
  -5   2   8       44.11       54.87      9.11 o 
  -4   2   8      195.17      153.51     11.96 o 
  -3   2   8      632.98      560.70     17.37 o 
  -2   2   8     1567.95     1463.65     25.92 o 
  -1   2   8      296.22      244.65     12.34 o 
   0   2   8        0.30       -0.85      4.56 o 
   1   2   8      298.47      304.18     12.91 o 
   2   2   8     1570.53     2005.64     30.19 o 
   3   2   8      640.81      824.34     21.36 o 
   4   2   8      196.63      233.83     13.39 o 
   5   2   8       47.04       50.03      9.78 o 
   6   2   8       47.79       54.49     12.15 o 
   7   2   8      110.88      115.35     14.05 o 
   8   2   8       16.13       20.79     12.25 o 
   9   2   8        3.87      -13.29     13.29 o 
  10   2   8       12.48        0.95     14.24 o 
 -10   3   8       14.18        5.89     15.38 o 
  -9   3   8       56.35       51.74     13.58 o 
  -8   3   8      163.23      115.73     16.90 o 
  -7   3   8        9.03       18.80     11.11 o 
  -6   3   8       61.63       61.33     10.44 o 
  -5   3   8       53.21       73.39     10.44 o 
  -4   3   8       57.39       44.43      8.35 o 
  -3   3   8      166.22      119.24     11.39 o 
  -2   3   8      351.99      373.96     14.62 o 
  -1   3   8      182.12      189.97     11.49 o 
   0   3   8     2051.86     2361.18    418.29 o 
   1   3   8      183.33      273.80     12.44 o 
   2   3   8      347.99      458.17     15.47 o 
   3   3   8      165.15      188.17     12.34 o 
   4   3   8       60.23       67.60      9.30 o 
   5   3   8       55.36       74.91     10.35 o 
   6   3   8       62.52       76.04     12.25 o 
   7   3   8        7.80        0.00     11.39 o 
   8   3   8      163.04      169.56     16.04 o 
   9   3   8       54.33       49.94     13.86 o 
  10   3   8       14.48        1.99     14.91 o 
 -10   4   8       83.33       96.84     16.61 o 
  -9   4   8       97.60       84.02     16.33 o 
  -8   4   8        4.76       30.38     12.15 o 
  -7   4   8       27.12       52.79     10.82 o 
  -6   4   8      124.36      142.69     13.48 o 
  -5   4   8       37.60       35.89     10.54 o 
  -4   4   8      119.03       78.04     10.54 o 
  -3   4   8      300.42      273.80     14.05 o 
  -2   4   8      973.38      934.75     22.31 o 
  -1   4   8     1425.68     1307.00     25.06 o 
   0   4   8      109.38      151.30     19.75 o 
   1   4   8     1412.54     1922.29     29.91 o 
   2   4   8      966.18     1413.52     26.39 o 
   3   4   8      303.59      449.91     16.90 o 
   4   4   8      117.97      117.91     10.92 o 
   5   4   8       35.91       48.99      9.97 o 
   6   4   8      121.38      124.65     13.96 o 
   7   4   8       27.07       51.27     12.25 o 
   8   4   8        4.83       -6.36     11.96 o 
   9   4   8       97.95      110.79     17.47 o 
  10   4   8       84.95      105.76     18.70 o 
 -10   5   8       23.47       -5.13     16.99 o 
  -9   5   8       21.01       22.88     15.38 o 
  -8   5   8      214.58      191.20     18.32 o 
  -7   5   8       16.59       20.60     12.91 o 
  -6   5   8      539.79      416.30     21.84 o 
  -5   5   8       84.73       61.80     12.15 o 
  -4   5   8      132.74      113.54     10.82 o 
  -3   5   8      781.03      728.64     21.46 o 
  -2   5   8      119.10      102.44     10.06 o 
  -1   5   8     1052.37      930.38     22.60 o 
   0   5   8      320.50      307.99     16.80 o 
   1   5   8     1047.77     1377.06     26.39 o 
   2   5   8      118.38      135.67     10.82 o 
   3   5   8      796.59     1012.69     24.21 o 
   4   5   8      125.30      147.15     13.20 o 
   5   5   8       87.31       84.21     13.10 o 
   6   5   8      534.18      550.73     23.07 o 
   7   5   8       15.58        8.83     13.01 o 
   8   5   8      213.01      230.32     18.32 o 
   9   5   8       20.17        6.36     14.34 o 
  10   5   8       23.15       -6.08     15.95 o 
 -10   6   8       43.28       34.46     16.14 o 
  -9   6   8       14.26       -1.90     15.19 o 
  -8   6   8       26.40       28.77     13.58 o 
  -7   6   8      493.16      425.41     22.60 o 
  -6   6   8      632.32      556.24     24.49 o 
  -5   6   8      746.66      689.15     24.11 o 
  -4   6   8       47.83       57.91     10.54 o 
  -3   6   8       79.21       71.77      9.49 o 
  -2   6   8      400.83      353.64     16.71 o 
  -1   6   8      686.50      627.63     19.27 o 
   0   6   8      240.76      246.61      9.49 o 
   1   6   8      698.83      890.23     22.50 o 
   2   6   8      411.84      572.09     19.37 o 
   3   6   8       76.27       87.72     11.01 o 
   4   6   8       48.72       51.55     11.49 o 
   5   6   8      747.44      908.26     27.25 o 
   6   6   8      625.18      652.69     26.01 o 
   7   6   8      494.13      493.29     24.87 o 
   8   6   8       26.05       36.36     12.82 o 
   9   6   8       14.63       -6.55     15.57 o 
  10   6   8       43.49       58.48     16.99 o 
  -9   7   8       25.78       14.62     16.23 o 
  -8   7   8       49.19       36.84     15.19 o 
  -7   7   8       50.67       26.20     13.39 o 
  -6   7   8       98.53      122.37     14.15 o 
  -5   7   8      484.84      426.93     22.22 o 
  -4   7   8     1446.58     1184.53     30.66 o 
  -3   7   8       30.19       29.62     10.25 o 
  -2   7   8       77.93       70.63     10.73 o 
  -1   7   8      287.46      256.52     13.86 o 
   0   7   8      753.08      655.99     42.25 o 
   1   7   8      287.47      308.93     15.28 o 
   2   7   8       79.08      100.92     11.49 o 
   3   7   8       28.63       52.97     10.44 o 
   4   7   8     1448.35     1625.23     35.13 o 
   5   7   8      480.57      598.01     23.16 o 
   6   7   8       99.41       99.11     14.62 o 
   7   7   8       49.40       22.22     13.96 o 
   8   7   8       50.32       63.13     14.05 o 
   9   7   8       25.66       40.82     15.76 o 
  -9   8   8        8.10       -5.03     15.66 o 
  -8   8   8        0.31      -14.15     14.15 o 
  -7   8   8       64.00       86.39     14.72 o 
  -6   8   8       73.39      100.63     13.39 o 
  -5   8   8      161.60      153.23     15.47 o 
  -4   8   8      109.43      100.54     14.24 o 
  -3   8   8      253.72      217.79     15.66 o 
  -2   8   8      304.12      286.14     16.14 o 
  -1   8   8      605.94      537.53     20.51 o 
   0   8   8       37.07       22.03      7.04 o 
   1   8   8      608.83      614.62     20.79 o 
   2   8   8      306.54      341.30     17.18 o 
   3   8   8      256.84      292.98     17.56 o 
   4   8   8      108.96      136.71     13.48 o 
   5   8   8      157.23      163.96     15.28 o 
   6   8   8       77.78       86.11     12.82 o 
   7   8   8       63.82       53.83     15.47 o 
   8   8   8        0.31       -2.75     14.05 o 
   9   8   8        8.68        0.00     16.33 o 
  -9   9   8        3.97       14.62     13.39 o 
  -8   9   8       52.74       63.89     14.62 o 
  -7   9   8       52.64       37.50     14.34 o 
  -6   9   8      107.56      103.77     15.00 o 
  -5   9   8       49.85       34.56     12.72 o 
  -4   9   8      210.83      170.22     16.71 o 
  -3   9   8      235.19      181.14     15.95 o 
  -2   9   8      204.88      168.99     15.19 o 
  -1   9   8      317.84      279.87     16.14 o 
   0   9   8       77.23       63.96      8.01 o 
   1   9   8      312.76      317.37     16.71 o 
   2   9   8      205.19      211.24     15.19 o 
   3   9   8      235.46      277.88     16.04 o 
   4   9   8      216.35      180.67     16.71 o 
   5   9   8       49.06       60.95     11.77 o 
   6   9   8      107.49      106.71     15.57 o 
   7   9   8       53.90       52.12     14.24 o 
   8   9   8       53.80       76.23     15.66 o 
   9   9   8        4.02        4.18     14.43 o 
  -8  10   8        9.10       13.01     14.72 o 
  -7  10   8        9.83        4.56     13.39 o 
  -6  10   8       89.85       59.91     15.95 o 
  -5  10   8       44.72       38.35     13.20 o 
  -4  10   8      111.30       98.64     13.96 o 
  -3  10   8        9.73        4.18     11.87 o 
  -2  10   8      273.41      237.91     17.56 o 
  -1  10   8      136.09      121.52     13.67 o 
   0  10   8      198.81      197.84     11.24 o 
   1  10   8      137.22      155.13     14.34 o 
   2  10   8      277.97      262.22     17.37 o 
   3  10   8        9.19        8.92     10.92 o 
   4  10   8      111.39       91.04     14.72 o 
   5  10   8       44.78       33.51     13.77 o 
   6  10   8       93.77       96.84     14.72 o 
   7  10   8        9.62      -14.43     14.43 o 
   8  10   8        9.05        5.98     13.58 o 
  -8  11   8       18.93       12.63     15.66 o 
  -7  11   8        0.55       16.42     12.25 o 
  -6  11   8       10.19       13.39     13.10 o 
  -5  11   8       38.14       56.68     13.01 o 
  -4  11   8      454.40      408.23     24.21 o 
  -3  11   8      193.77      153.61     17.66 o 
  -2  11   8      412.45      378.13     20.70 o 
  -1  11   8       15.88       13.96     11.39 o 
   0  11   8      233.84      218.87     12.72 o 
   1  11   8       16.93       27.72     11.96 o 
   2  11   8      415.41      398.26     22.22 o 
   3  11   8      195.09      218.26     16.80 o 
   4  11   8      455.05      455.41     24.30 o 
   5  11   8       37.27       29.05     13.67 o 
   6  11   8        9.92       -6.27     13.96 o 
   7  11   8        0.42        9.59     13.86 o 
   8  11   8       18.68        3.13     17.09 o 
  -7  12   8       98.02      128.54     18.32 o 
  -6  12   8       27.57       19.94     14.43 o 
  -5  12   8        6.91       25.73     12.06 o 
  -4  12   8       40.78       45.29     13.58 o 
  -3  12   8       24.52       19.18     13.58 o 
  -2  12   8       13.89        2.28     12.72 o 
  -1  12   8        0.79        5.98     11.30 o 
   0  12   8       55.60       56.74     23.78 o 
   1  12   8        1.07       13.48     11.01 o 
   2  12   8       15.15       -6.17     13.10 o 
   3  12   8       25.65        9.59     13.96 o 
   4  12   8       41.27       50.98     13.10 o 
   5  12   8        6.33       11.49     11.87 o 
   6  12   8       28.08       43.58     14.24 o 
   7  12   8       99.68      112.98     18.70 o 
  -6  13   8       10.43       -6.08     13.77 o 
  -5  13   8        3.18       26.49     13.10 o 
  -4  13   8       24.37       17.09     13.96 o 
  -3  13   8      413.82      406.90     23.83 o 
  -2  13   8       94.58       71.39     15.28 o 
  -1  13   8      241.74      214.75     19.37 o 
   0  13   8       70.18       65.52     10.64 o 
   1  13   8      241.97      246.55     19.27 o 
   2  13   8       92.79      100.16     17.09 o 
   3  13   8      416.87      442.50     24.30 o 
   4  13   8       23.63       20.60     14.34 o 
   5  13   8        3.33        4.75     14.05 o 
   6  13   8       10.13       -3.99     15.66 o 
  -5  14   8       44.92       44.43     16.80 o 
  -4  14   8       24.39       42.34     12.72 o 
  -3  14   8        7.14        6.46     13.58 o 
  -2  14   8      186.65      148.58     18.51 o 
  -1  14   8       96.39      114.21     16.61 o 
   0  14   8      110.32      116.38     29.00 o 
   1  14   8       93.74      112.03     15.66 o 
   2  14   8      187.81      181.99     19.27 o 
   3  14   8        7.50        4.56     13.48 o 
   4  14   8       24.11       23.92     15.10 o 
   5  14   8       44.98       57.44     16.80 o 
  -4  15   8       26.82       38.07     16.14 o 
  -3  15   8       22.66       38.64     15.10 o 
  -2  15   8      140.93      113.73     20.13 o 
  -1  15   8       46.47       42.63     15.66 o 
   0  15   8       29.02       20.52     10.62 o 
   1  15   8       48.21       57.63     15.57 o 
   2  15   8      139.20      158.45     18.89 o 
   3  15   8       23.47       25.73     15.76 o 
   4  15   8       28.03        5.13     16.23 o 
  -2  16   8       11.40       25.92     15.66 o 
  -1  16   8       19.18       46.90     15.10 o 
   0  16   8        2.00       -5.14     10.78 o 
   1  16   8       17.86       25.44     15.38 o 
   2  16   8       11.30       28.96     15.28 o 
   1   0   9       41.18       23.66      5.52 o 
   2   0   9       22.48       21.64      5.74 o 
   3   0   9     1382.90     1516.39    247.45 o 
   4   0   9      825.07      907.28    167.04 o 
   5   0   9        0.68       -1.38      6.84 o 
   6   0   9     1531.36     1585.39    196.24 o 
   7   0   9       12.92       18.50      9.26 o 
   8   0   9        4.39        5.21      8.89 o 
   9   0   9        0.48        1.01     24.49 o 
  10   0   9        0.58       -0.23      9.89 o 
 -10   1   9       28.32       44.91     14.34 o 
  -9   1   9       22.82       23.26     14.05 o 
  -8   1   9       93.50      103.77     15.00 o 
  -7   1   9      109.31       89.81     14.53 o 
  -6   1   9        0.07        5.70     11.30 o 
  -5   1   9      165.59      124.18     13.67 o 
  -4   1   9      265.08      242.66     13.67 o 
  -3   1   9       39.19       14.43      8.16 o 
  -2   1   9      195.58      188.92     12.15 o 
  -1   1   9      391.86      377.94     14.91 o 
   0   1   9      671.58      717.52    110.41 o 
   1   1   9      377.66      392.85     15.00 o 
   2   1   9      193.11      228.51     12.63 o 
   3   1   9       35.95       52.22      8.16 o 
   4   1   9      269.78      310.16     15.95 o 
   5   1   9      163.72      235.82     14.15 o 
   6   1   9        0.04      -11.68     11.68 o 
   7   1   9      107.23      109.75     16.61 o 
   8   1   9       95.45       93.42     15.85 o 
   9   1   9       22.92       24.97     13.77 o 
  10   1   9       27.72       33.89     14.81 o 
 -10   2   9       17.68       36.17     14.81 o 
  -9   2   9       49.54       58.58     15.38 o 
  -8   2   9       14.96        9.68     11.87 o 
  -7   2   9      157.33      128.92     15.10 o 
  -6   2   9      203.21      182.94     16.33 o 
  -5   2   9      280.08      220.16     14.91 o 
  -4   2   9      369.49      295.63     15.10 o 
  -3   2   9      492.30      445.07     16.71 o 
  -2   2   9     1506.28     1400.61     26.96 o 
  -1   2   9      337.75      335.79     13.96 o 
   0   2   9      531.06      629.28    116.49 o 
   1   2   9      347.02      420.86     15.28 o 
   2   2   9     1509.17     1798.02     29.91 o 
   3   2   9      494.15      623.55     20.03 o 
   4   2   9      374.50      474.97     18.32 o 
   5   2   9      271.75      338.36     17.37 o 
   6   2   9      199.62      236.87     17.18 o 
   7   2   9      161.67      177.06     16.42 o 
   8   2   9       14.23       -3.99     13.10 o 
   9   2   9       51.94       39.59     16.14 o 
  10   2   9       17.12        1.04     15.57 o 
 -10   3   9        4.50      -10.16     16.04 o 
  -9   3   9        7.83       30.10     14.05 o 
  -8   3   9       17.96        4.08     14.15 o 
  -7   3   9       54.14       64.46     12.91 o 
  -6   3   9      214.15      192.53     15.66 o 
  -5   3   9      218.40      205.16     14.53 o 
  -4   3   9      157.62      150.38     12.25 o 
  -3   3   9      197.00      172.98     12.63 o 
  -2   3   9      226.88      222.72     12.82 o 
  -1   3   9      967.25      889.47     21.36 o 
   0   3   9        8.21        6.23      5.47 o 
   1   3   9      970.12     1239.40     25.44 o 
   2   3   9      220.80      290.13     14.15 o 
   3   3   9      201.59      248.93     13.10 o 
   4   3   9      153.83      193.96     13.96 o 
   5   3   9      219.21      263.83     15.66 o 
   6   3   9      209.75      278.26     18.13 o 
   7   3   9       54.96       71.01     13.29 o 
   8   3   9       18.33       39.21     12.34 o 
   9   3   9        8.43       23.73     13.67 o 
  10   3   9        4.12       15.28     14.62 o 
 -10   4   9       35.43       22.78     17.47 o 
  -9   4   9       25.95       39.97     14.62 o 
  -8   4   9      113.42      101.01     16.90 o 
  -7   4   9      123.38      130.44     15.28 o 
  -6   4   9       84.67       84.30     12.82 o 
  -5   4   9       97.17       87.15     12.44 o 
  -4   4   9       36.92       28.29      8.73 o 
  -3   4   9      140.17      108.04     11.01 o 
  -2   4   9     1525.13     1333.39     27.72 o 
  -1   4   9      200.04      172.60     12.34 o 
   0   4   9      136.51      124.93     23.40 o 
   1   4   9      198.18      273.99     14.15 o 
   2   4   9     1525.59     1973.36     33.04 o 
   3   4   9      144.86      198.32     13.10 o 
   4   4   9       39.85       37.03      9.87 o 
   5   4   9       98.16      138.70     13.96 o 
   6   4   9       82.46       95.70     13.96 o 
   7   4   9      122.17      147.53     15.57 o 
   8   4   9      112.12      132.63     15.76 o 
   9   4   9       25.36       27.82     14.53 o 
  10   4   9       36.14       71.30     16.33 o 
  -9   5   9        7.22       11.39     13.77 o 
  -8   5   9       63.27       44.53     14.91 o 
  -7   5   9      118.75      123.51     14.72 o 
  -6   5   9       41.99       34.84     12.44 o 
  -5   5   9      183.12      132.15     14.43 o 
  -4   5   9      161.76      117.91     12.63 o 
  -3   5   9      107.68       76.42     11.30 o 
  -2   5   9       68.64       76.33      9.68 o 
  -1   5   9      540.02      446.68     17.94 o 
   0   5   9      154.66      204.42     36.27 o 
   1   5   9      546.34      691.71     20.79 o 
   2   5   9       72.45      107.18     11.20 o 
   3   5   9      112.34      123.13     12.82 o 
   4   5   9      162.85      192.63     14.43 o 
   5   5   9      187.15      287.28     17.09 o 
   6   5   9       39.38       32.75     12.82 o 
   7   5   9      118.16      146.49     16.33 o 
   8   5   9       63.97       70.16     15.38 o 
   9   5   9        7.20        3.80     13.86 o 
  10   5   9       19.60       15.76     15.57 o 
  -9   6   9        3.46       16.61     14.53 o 
  -8   6   9       12.82        3.51     13.77 o 
  -7   6   9      119.24      118.96     17.28 o 
  -6   6   9      104.79       95.60     14.53 o 
  -5   6   9       18.49      -13.20     13.20 o 
  -4   6   9      865.04      754.28     25.35 o 
  -3   6   9      100.76       95.89     11.01 o 
  -2   6   9       73.58       65.51     10.35 o 
  -1   6   9        6.87       -7.69      9.30 o 
   0   6   9     1119.59     1086.51     87.91 o 
   1   6   9        7.55       14.81      8.16 o 
   2   6   9       74.18       87.06     11.20 o 
   3   6   9      104.21      131.01     13.10 o 
   4   6   9      849.09     1110.95     29.15 o 
   5   6   9       20.30        0.66     11.96 o 
   6   6   9      104.45       99.11     14.62 o 
   7   6   9      118.19      127.60     16.99 o 
   8   6   9       12.74        5.32     12.82 o 
   9   6   9        3.70       14.62     13.01 o 
  -9   7   9       27.26       40.25     14.72 o 
  -8   7   9        2.83        4.56     14.15 o 
  -7   7   9       33.78       27.34     14.72 o 
  -6   7   9      238.48      218.64     18.80 o 
  -5   7   9      247.43      215.60     17.75 o 
  -4   7   9      190.84      170.32     14.62 o 
  -3   7   9      186.11      164.53     14.81 o 
  -2   7   9      209.17      195.29     15.00 o 
  -1   7   9      322.17      266.20     15.95 o 
   0   7   9      186.91      185.36      9.69 o 
   1   7   9      326.37      343.01     16.42 o 
   2   7   9      203.45      269.34     16.33 o 
   3   7   9      182.28      242.18     16.23 o 
   4   7   9      193.12      248.45     17.85 o 
   5   7   9      248.02      271.81     19.84 o 
   6   7   9      239.68      289.18     20.13 o 
   7   7   9       34.19       46.42     12.91 o 
   8   7   9        2.61       -3.61     13.67 o 
   9   7   9       27.09       32.18     15.10 o 
  -9   8   9       14.95        5.22     15.47 o 
  -8   8   9      122.09      140.51     18.23 o 
  -7   8   9       12.24       27.72     12.44 o 
  -6   8   9       39.15       48.42     12.44 o 
  -5   8   9       40.10       51.17     12.25 o 
  -4   8   9       64.26       61.04     12.53 o 
  -3   8   9        2.12       10.16      9.30 o 
  -2   8   9      283.40      242.18     16.71 o 
  -1   8   9        4.74       14.15      9.59 o 
   0   8   9      272.05      227.99     10.87 o 
   1   8   9        4.11        5.32     10.44 o 
   2   8   9      282.54      337.60     17.94 o 
   3   8   9        2.23        6.36      9.59 o 
   4   8   9       67.83       69.68     13.01 o 
   5   8   9       38.65       46.61     13.29 o 
   6   8   9       39.23       36.36     13.01 o 
   7   8   9       11.84      -10.35     13.58 o 
   8   8   9      120.99      140.22     17.66 o 
   9   8   9       15.16        7.31     15.76 o 
  -8   9   9       14.05       -1.99     15.28 o 
  -7   9   9       12.26       -5.41     14.91 o 
  -6   9   9       99.11       91.80     15.47 o 
  -5   9   9       26.52       47.85     12.72 o 
  -4   9   9       39.89       21.65     12.63 o 
  -3   9   9      296.90      227.85     18.04 o 
  -2   9   9      570.08      519.21     22.03 o 
  -1   9   9       50.45       44.91     11.49 o 
   0   9   9       87.81       81.98      8.45 o 
   1   9   9       50.81       32.75     12.25 o 
   2   9   9      563.15      582.34     22.97 o 
   3   9   9      292.19      311.20     18.80 o 
   4   9   9       40.24       43.10     13.20 o 
   5   9   9       26.29       13.10     12.25 o 
   6   9   9       96.86       70.73     16.04 o 
   7   9   9       12.52       15.38     14.53 o 
   8   9   9       13.71       12.82     16.23 o 
  -8  10   9       66.10       60.00     17.85 o 
  -7  10   9       10.20       39.02     12.91 o 
  -6  10   9       13.96       15.85     12.72 o 
  -5  10   9        1.63       10.63     11.68 o 
  -4  10   9       32.46       19.94     13.10 o 
  -3  10   9       58.34       46.52     13.77 o 
  -2  10   9       19.69       24.49     11.01 o 
  -1  10   9       43.86       39.49     12.82 o 
   0  10   9      326.83      337.07     13.49 o 
   1  10   9       42.68       40.06     12.53 o 
   2  10   9       19.48       32.75     10.63 o 
   3  10   9       56.99       32.66     14.05 o 
   4  10   9       31.35       41.30     13.10 o 
   5  10   9        1.95       33.42     10.92 o 
   6  10   9       13.75       15.76     13.58 o 
   7  10   9       10.31       42.72     13.67 o 
   8  10   9       66.62       68.07     15.95 o 
  -7  11   9        5.04       -5.03     15.76 o 
  -6  11   9       61.29       50.22     15.47 o 
  -5  11   9        2.64        6.93     11.87 o 
  -4  11   9      226.29      229.94     18.99 o 
  -3  11   9       15.58       -9.30     13.39 o 
  -2  11   9      288.14      280.63     19.27 o 
  -1  11   9      174.68      150.29     16.42 o 
   0  11   9        9.65        8.05      8.42 o 
   1  11   9      174.27      176.01     16.80 o 
   2  11   9      288.92      317.00     19.75 o 
   3  11   9       15.40       -8.54     13.77 o 
   4  11   9      227.40      251.30     18.42 o 
   5  11   9        2.80       -0.85     12.34 o 
   6  11   9       60.45       74.15     16.23 o 
   7  11   9        5.22        9.97     13.77 o 
  -6  12   9       15.48       24.59     14.05 o 
  -5  12   9       84.27       81.27     15.28 o 
  -4  12   9       33.06       23.54     15.19 o 
  -3  12   9       30.39       20.03     13.67 o 
  -2  12   9       20.52       49.18     12.25 o 
  -1  12   9       29.59       24.49     13.96 o 
   0  12   9      514.68      494.54     17.55 o 
   1  12   9       27.87       19.65     13.77 o 
   2  12   9       20.69       29.72     13.20 o 
   3  12   9       31.26       24.11     13.96 o 
   4  12   9       30.96       26.96     16.23 o 
   5  12   9       85.06       85.63     16.33 o 
   6  12   9       15.30        0.00     14.81 o 
   7  12   9       18.99       34.75     17.56 o 
  -6  13   9       98.91      111.55     19.56 o 
  -5  13   9       91.52       96.27     18.51 o 
  -4  13   9        5.74       28.96     13.39 o 
  -3  13   9       22.30       27.72     15.47 o 
  -2  13   9      229.02      178.48     20.41 o 
  -1  13   9       26.82        1.71     13.39 o 
   0  13   9        0.19       -5.42      8.78 o 
   1  13   9       27.19       24.59     14.24 o 
   2  13   9      233.58      206.39     20.60 o 
   3  13   9       21.14       32.09     14.43 o 
   4  13   9        5.43        8.35     13.58 o 
   5  13   9       91.07       95.98     18.61 o 
   6  13   9       95.96      143.45     19.27 o 
  -5  14   9       61.21       72.15     17.09 o 
  -4  14   9       55.48       56.77     16.61 o 
  -3  14   9       22.76        6.74     15.38 o 
  -2  14   9       11.92       18.61     13.58 o 
  -1  14   9        5.72        5.51     13.96 o 
   0  14   9       93.40       93.90     12.51 o 
   1  14   9        5.78        5.51     13.77 o 
   2  14   9       11.90        8.35     14.62 o 
   3  14   9       22.27       -5.70     15.38 o 
   4  14   9       56.36       77.47     15.38 o 
   5  14   9       62.55      105.29     18.04 o 
  -3  15   9       45.98       56.49     16.52 o 
  -2  15   9        1.64        3.04     13.96 o 
  -1  15   9        0.81        5.89     13.39 o 
   0  15   9       49.61       48.25     11.95 o 
   1  15   9        0.57      -15.85     15.85 o 
   2  15   9        1.40       16.90     13.29 o 
   3  15   9       44.40       59.34     16.71 o 
   0  16   9       32.19       53.41     14.19 o 
   1  16   9       40.36       49.37     16.42 o 
   0   0  10      590.74      513.95     23.02 o 
   1   0  10      229.52      233.54      9.16 o 
   2   0  10      434.17      427.49     41.82 o 
   3   0  10       68.94       98.02     14.29 o 
   4   0  10      249.71      308.76     58.34 o 
   5   0  10       55.77       82.18     14.34 o 
   6   0  10      769.34      781.51    121.00 o 
   7   0  10      117.72      121.24     10.78 o 
   8   0  10      142.06      117.61     11.63 o 
   9   0  10       49.36       22.34     11.18 o 
  10   0  10       21.93       43.02     11.17 o 
 -10   1  10       28.52       31.14     15.85 o 
  -9   1  10       36.70       41.96     14.72 o 
  -8   1  10       50.98       68.73     14.34 o 
  -7   1  10      141.35      110.03     15.66 o 
  -6   1  10      566.60      510.38     23.35 o 
  -5   1  10      632.21      550.16     22.41 o 
  -4   1  10        4.52        5.60      8.35 o 
  -3   1  10      190.00      192.15     13.39 o 
  -2   1  10      820.84      778.39     21.36 o 
  -1   1  10       89.32       80.70      9.40 o 
   0   1  10      718.86      842.38    122.42 o 
   1   1  10       88.97       87.53     10.35 o 
   2   1  10      804.14      866.87     22.97 o 
   3   1  10      188.93      250.63     14.81 o 
   4   1  10        4.58       21.17      9.78 o 
   5   1  10      632.48      843.04     26.20 o 
   6   1  10      567.31      721.14     26.68 o 
   7   1  10      141.83      154.46     16.61 o 
   8   1  10       51.27       33.51     14.15 o 
   9   1  10       36.51       40.06     14.43 o 
  10   1  10       29.65       33.23     15.57 o 
 -10   2  10       11.07       11.49     15.10 o 
  -9   2  10        3.17       15.95     12.82 o 
  -8   2  10       76.29       86.30     14.53 o 
  -7   2  10      106.33       88.29     15.66 o 
  -6   2  10       10.69       10.25     11.58 o 
  -5   2  10        7.88       27.34      8.92 o 
  -4   2  10      318.42      269.62     15.95 o 
  -3   2  10       17.43       12.53      7.50 o 
  -2   2  10      115.28      104.34     11.20 o 
  -1   2  10      225.63      193.58     12.06 o 
   0   2  10       91.20       88.40     19.60 o 
   1   2  10      228.87      230.32     13.39 o 
   2   2  10      114.52      130.63     11.49 o 
   3   2  10       16.44       20.32      8.45 o 
   4   2  10      312.29      427.12     18.51 o 
   5   2  10        8.40        9.97     11.01 o 
   6   2  10       10.68       15.10     11.01 o 
   7   2  10      106.38      149.15     17.56 o 
   8   2  10       76.41       90.48     16.04 o 
   9   2  10        3.04       15.00     14.53 o 
  10   2  10       11.14       -5.22     15.57 o 
  -9   3  10       17.36       21.93     15.47 o 
  -8   3  10        0.18      -12.91     12.91 o 
  -7   3  10        2.53       -1.52     11.68 o 
  -6   3  10      219.17      146.11     17.56 o 
  -5   3  10      117.42       93.23     12.63 o 
  -4   3  10       21.45       21.46      9.49 o 
  -3   3  10       23.35       14.43      8.83 o 
  -2   3  10     1001.71      868.39     23.35 o 
  -1   3  10      204.04      196.14     12.44 o 
   0   3  10        1.56       -5.84      5.84 o 
   1   3  10      200.09      277.41     14.72 o 
   2   3  10      983.23     1148.74     26.77 o 
   3   3  10       24.86       29.43      8.83 o 
   4   3  10       21.47       22.60      9.68 o 
   5   3  10      114.98      163.39     14.91 o 
   6   3  10      224.02      255.48     17.94 o 
   7   3  10        2.27       22.41     10.73 o 
   8   3  10        0.20       11.96     11.39 o 
   9   3  10       17.57        2.85     15.00 o 
  -9   4  10       90.25       63.89     19.27 o 
  -8   4  10        2.12        7.88     12.63 o 
  -7   4  10       33.78       48.99     12.91 o 
  -6   4  10      156.64      145.35     16.04 o 
  -5   4  10       44.35       41.11     13.20 o 
  -4   4  10      444.25      389.34     19.18 o 
  -3   4  10       34.68       33.89      9.21 o 
  -2   4  10        9.99       21.46      8.64 o 
  -1   4  10       96.39       91.23     11.96 o 
   0   4  10        3.37        5.97      6.03 o 
   1   4  10      100.55      138.80     12.34 o 
   2   4  10       10.37       20.89      8.92 o 
   3   4  10       37.04       38.26     10.63 o 
   4   4  10      437.05      526.52     21.36 o 
   5   4  10       45.34       85.92     12.15 o 
   6   4  10      157.25      199.56     16.33 o 
   7   4  10       34.22       39.49     13.77 o 
   8   4  10        2.75        3.51     13.48 o 
   9   4  10       88.50      101.58     18.89 o 
  -9   5  10       56.49       58.39     16.04 o 
  -8   5  10       87.21       46.61     17.56 o 
  -7   5  10       28.28       23.54     13.20 o 
  -6   5  10      177.92      148.48     15.76 o 
  -5   5  10      192.38      187.60     16.52 o 
  -4   5  10      131.05      106.90     13.58 o 
  -3   5  10      906.21      765.29     24.97 o 
  -2   5  10      208.26      191.77     13.86 o 
  -1   5  10      208.74      187.79     13.39 o 
   0   5  10       25.87        7.31      6.31 o 
   1   5  10      215.05      287.47     15.57 o 
   2   5  10      205.52      239.34     15.28 o 
   3   5  10      918.65     1159.75     28.67 o 
   4   5  10      131.36      147.63     15.66 o 
   5   5  10      191.53      288.89     18.32 o 
   6   5  10      181.29      213.04     17.94 o 
   7   5  10       30.09        8.92     13.86 o 
   8   5  10       87.39       83.26     16.33 o 
   9   5  10       56.21       39.59     18.23 o 
  -9   6  10       51.30       26.39     17.85 o 
  -8   6  10        3.79      -13.77     13.77 o 
  -7   6  10       64.71       80.51     15.47 o 
  -6   6  10       82.05       72.72     13.10 o 
  -5   6  10       18.44      -11.96     11.96 o 
  -4   6  10      913.57      767.85     27.15 o 
  -3   6  10      164.95      156.84     14.62 o 
  -2   6  10      100.98       98.73     12.06 o 
  -1   6  10      292.96      238.01     14.24 o 
   0   6  10      469.36      501.46     60.19 o 
   1   6  10      287.86      325.82     16.52 o 
   2   6  10      102.89       99.02     12.34 o 
   3   6  10      170.47      225.48     15.66 o 
   4   6  10      919.19     1125.67     31.14 o 
   5   6  10       16.66       11.87     12.82 o 
   6   6  10       81.17       94.75     14.91 o 
   7   6  10       63.77       67.03     15.95 o 
   8   6  10        3.87        0.95     13.96 o 
   9   6  10       52.59       86.20     15.95 o 
  -9   7  10       41.44       69.02     14.53 o 
  -8   7  10       12.78       32.37     13.77 o 
  -7   7  10       36.53       49.56     13.86 o 
  -6   7  10       70.65       58.96     14.15 o 
  -5   7  10       58.94       62.47     13.01 o 
  -4   7  10      129.65      108.51     14.91 o 
  -3   7  10       31.67       28.86     11.68 o 
  -2   7  10       92.50       70.35     10.73 o 
  -1   7  10      291.48      260.41     16.52 o 
   0   7  10       51.12       68.48      8.97 o 
   1   7  10      284.42      351.74     18.51 o 
   2   7  10       95.42      101.77     12.25 o 
   3   7  10       30.83       26.87     12.25 o 
   4   7  10      131.23      182.47     16.04 o 
   5   7  10       56.85       83.54     13.29 o 
   6   7  10       70.05       88.29     13.67 o 
   7   7  10       35.94       64.27     14.62 o 
   8   7  10       12.97       26.68     13.96 o 
   9   7  10       41.04       41.77     16.33 o 
  -8   8  10        8.46      -14.05     14.05 o 
  -7   8  10      192.40      211.05     19.56 o 
  -6   8  10       18.80        5.03     12.72 o 
  -5   8  10       57.85       39.30     12.63 o 
  -4   8  10       65.10       23.73     13.77 o 
  -3   8  10      157.94      131.11     14.34 o 
  -2   8  10       79.79       79.94     11.68 o 
  -1   8  10      285.63      230.70     16.80 o 
   0   8  10       81.18       96.05      9.43 o 
   1   8  10      280.32      302.28     17.75 o 
   2   8  10       79.53       89.34     13.29 o 
   3   8  10      157.93      179.43     17.56 o 
   4   8  10       66.40       63.89     14.62 o 
   5   8  10       55.10       48.51     14.43 o 
   6   8  10       18.38       45.76     13.10 o 
   7   8  10      194.66      235.92     21.17 o 
   8   8  10        8.52        3.99     14.81 o 
  -8   9  10       11.84       15.47     13.20 o 
  -7   9  10       33.55       37.88     15.00 o 
  -6   9  10       54.92       43.77     14.62 o 
  -5   9  10        3.22        8.92     12.53 o 
  -4   9  10       15.22        6.84     11.30 o 
  -3   9  10      107.65       97.41     15.10 o 
  -2   9  10       47.75       23.54     11.68 o 
  -1   9  10      172.85      166.71     16.14 o 
   0   9  10       28.57       30.71      7.32 o 
   1   9  10      168.63      192.44     16.14 o 
   2   9  10       47.35       55.92     12.44 o 
   3   9  10      103.93      117.25     15.19 o 
   4   9  10       15.07       13.67     13.01 o 
   5   9  10        3.93       11.39     12.63 o 
   6   9  10       54.43       62.75     14.34 o 
   7   9  10       33.26       42.44     14.15 o 
   8   9  10       11.67      -15.28     15.28 o 
  -7  10  10       21.70        6.93     15.00 o 
  -6  10  10       22.68        5.51     13.48 o 
  -5  10  10       40.06       35.22     15.19 o 
  -4  10  10       46.05       43.67     14.15 o 
  -3  10  10       42.60       63.80     14.05 o 
  -2  10  10       46.48       28.10     13.86 o 
  -1  10  10       95.44       96.08     14.53 o 
   0  10  10       12.83        1.91     20.41 o 
   1  10  10       92.16       96.46     13.77 o 
   2  10  10       46.45       36.84     12.44 o 
   3  10  10       39.76       48.23     13.77 o 
   4  10  10       46.86       45.95     13.77 o 
   5  10  10       39.51       40.25     15.10 o 
   6  10  10       22.41       17.47     13.67 o 
   7  10  10       22.32       39.59     14.62 o 
  -7  11  10       61.66       63.42     17.09 o 
  -6  11  10        1.41       -2.94     13.96 o 
  -5  11  10       23.48       37.22     14.72 o 
  -4  11  10        5.66        0.00     14.15 o 
  -3  11  10       23.10       36.84     12.25 o 
  -2  11  10       40.99       42.72     15.00 o 
  -1  11  10       71.19       61.90     13.96 o 
   0  11  10      272.86      265.28     14.86 o 
   1  11  10       74.67       71.68     14.72 o 
   2  11  10       41.71       76.42     13.58 o 
   3  11  10       24.74       25.35     13.58 o 
   4  11  10        5.47        0.00     12.63 o 
   5  11  10       25.09       18.99     15.10 o 
   6  11  10        1.57       -7.69     15.47 o 
   7  11  10       62.69       81.93     18.04 o 
  -6  12  10        6.81        5.13     16.42 o 
  -5  12  10       33.39       51.08     14.72 o 
  -4  12  10      316.68      310.54     23.07 o 
  -3  12  10       41.54       41.11     14.34 o 
  -2  12  10        7.79       32.18     12.34 o 
  -1  12  10      236.44      251.39     18.99 o 
   0  12  10      110.28      103.07     10.87 o 
   1  12  10      231.88      249.68     19.94 o 
   2  12  10        8.02       38.83     10.06 o 
   3  12  10       41.74       44.43     15.66 o 
   4  12  10      315.81      314.91     23.92 o 
   5  12  10       34.25       16.33     15.95 o 
   6  12  10        6.84       10.25     14.72 o 
  -5  13  10       42.36        8.16     19.08 o 
  -4  13  10       13.85        8.73     15.85 o 
  -3  13  10      128.88      106.42     18.99 o 
  -2  13  10        8.52       17.18     13.39 o 
  -1  13  10       16.19       17.75     12.82 o 
   0  13  10       43.20       14.54     10.40 o 
   1  13  10       14.91       14.15     12.63 o 
   2  13  10        8.11        0.85     13.29 o 
   3  13  10      128.21      150.76     19.08 o 
   4  13  10       13.99       25.16     15.47 o 
   5  13  10       41.07       51.93     17.94 o 
  -4  14  10      100.79      116.01     19.46 o 
  -3  14  10       20.10       18.99     16.04 o 
  -2  14  10        8.65        2.94     14.91 o 
  -1  14  10        4.89       10.54     13.39 o 
   0  14  10      135.52      139.65     13.16 o 
   1  14  10        5.42       12.34     15.28 o 
   2  14  10        8.74       13.58     15.00 o 
   3  14  10       20.34       31.80     16.23 o 
   4  14  10      101.84      126.93     18.70 o 
  -2  15  10       64.16       71.58     17.18 o 
  -1  15  10        0.37       -7.12     15.00 o 
   0  15  10       23.84       16.03     10.70 o 
   1  15  10        0.36        1.04     13.67 o 
   2  15  10       62.77       53.83     18.42 o 
   1   0  11        8.11        7.13      5.94 o 
   2   0  11       95.16       80.86     11.11 o 
   3   0  11        7.54       12.14      6.57 o 
   4   0  11      450.51      466.58     80.65 o 
   5   0  11      218.14      267.98     50.32 o 
   6   0  11      156.39      139.97     18.42 o 
   7   0  11       30.22       46.59     17.14 o 
   8   0  11        0.04       -9.28      9.66 o 
   9   0  11       38.28       50.85     18.99 o 
  -9   1  11       48.51       57.63     16.71 o 
  -8   1  11        0.69      -13.29     13.29 o 
  -7   1  11       90.97       64.65     14.62 o 
  -6   1  11       18.19       14.53     12.34 o 
  -5   1  11       14.78        8.54     11.77 o 
  -4   1  11      727.71      635.13     22.78 o 
  -3   1  11      353.44      334.94     17.66 o 
  -2   1  11       13.47       10.63      9.40 o 
  -1   1  11        1.48       -4.65      8.16 o 
   0   1  11      541.05      652.07     89.38 o 
   1   1  11        0.99        9.78      7.22 o 
   2   1  11       13.05       24.49      9.21 o 
   3   1  11      348.82      458.64     19.75 o 
   4   1  11      736.62      939.31     27.34 o 
   5   1  11       16.08       13.86     12.44 o 
   6   1  11       18.64       22.50     13.10 o 
   7   1  11       88.88      138.13     15.95 o 
   8   1  11        0.92       -1.80     12.91 o 
   9   1  11       49.40       53.73     16.23 o 
  -9   2  11       15.06        8.83     14.53 o 
  -8   2  11        5.86       -7.12     12.82 o 
  -7   2  11       83.81       53.16     13.58 o 
  -6   2  11       82.55       90.76     14.62 o 
  -5   2  11       32.08        4.65     13.20 o 
  -4   2  11      151.50      129.68     13.58 o 
  -3   2  11       71.31       60.66     10.35 o 
  -2   2  11      283.52      266.01     14.91 o 
  -1   2  11      197.72      220.63     13.58 o 
   0   2  11      458.61      522.36     88.72 o 
   1   2  11      197.34      227.09     14.34 o 
   2   2  11      273.95      243.04     15.57 o 
   3   2  11       70.13       86.87     12.06 o 
   4   2  11      153.98      165.76     14.62 o 
   5   2  11       30.46       49.37     12.25 o 
   6   2  11       82.15      121.42     14.34 o 
   7   2  11       86.65       91.04     13.39 o 
   8   2  11        5.52        7.97     12.82 o 
   9   2  11       15.27       23.64     13.39 o 
  -9   3  11       30.32       42.82     16.61 o 
  -8   3  11       10.41       10.82     13.96 o 
  -7   3  11      122.49      122.75     15.10 o 
  -6   3  11       28.14       21.55     12.25 o 
  -5   3  11      120.38       94.65     14.81 o 
  -4   3  11      216.97      206.49     16.04 o 
  -3   3  11        5.49        8.83      9.49 o 
  -2   3  11      122.77      112.03     12.53 o 
  -1   3  11      119.72      111.36     11.49 o 
   0   3  11       20.88       25.16      6.37 o 
   1   3  11      121.95      177.91     13.48 o 
   2   3  11      121.44      163.20     13.20 o 
   3   3  11        6.44        4.08      9.97 o 
   4   3  11      216.31      295.73     17.37 o 
   5   3  11      119.60      144.11     14.43 o 
   6   3  11       28.34       50.60     12.53 o 
   7   3  11      123.48      118.48     17.09 o 
   8   3  11       10.19       22.50     14.34 o 
   9   3  11       31.65       39.78     14.53 o 
  -9   4  11       19.01      -16.04     16.04 o 
  -8   4  11      117.81       99.21     16.99 o 
  -7   4  11       17.04       25.92     14.05 o 
  -6   4  11        8.66      -11.39     11.58 o 
  -5   4  11       17.79       13.96     11.87 o 
  -4   4  11        6.77        3.89     11.11 o 
  -3   4  11      393.94      322.88     18.04 o 
  -2   4  11      144.79      131.77     13.48 o 
  -1   4  11       84.11       61.52     10.44 o 
   0   4  11      107.37      101.98     18.23 o 
   1   4  11       85.50       87.91     11.87 o 
   2   4  11      140.25      179.53     13.96 o 
   3   4  11      401.23      498.70     20.79 o 
   4   4  11        7.64        0.00     10.82 o 
   5   4  11       16.52       30.66     10.16 o 
   6   4  11        9.55        3.80     11.11 o 
   7   4  11       17.31       24.21     12.44 o 
   8   4  11      117.38      155.03     18.32 o 
   9   4  11       18.55       25.25     14.43 o 
  -9   5  11       48.08       63.04     16.99 o 
  -8   5  11       52.88       57.34     15.47 o 
  -7   5  11       34.72       50.51     14.34 o 
  -6   5  11        3.27      -12.82     12.82 o 
  -5   5  11       18.15       23.07     12.15 o 
  -4   5  11      757.50      602.85     24.59 o 
  -3   5  11      330.94      273.89     18.13 o 
  -2   5  11      157.40       89.53     14.24 o 
  -1   5  11      770.67      702.63     23.35 o 
   0   5  11       49.81       51.96     11.91 o 
   1   5  11      778.55     1017.44     27.91 o 
   2   5  11      155.84      192.25     16.14 o 
   3   5  11      329.01      435.86     21.27 o 
   4   5  11      747.77      928.96     28.96 o 
   5   5  11       19.98        5.03     12.63 o 
   6   5  11        3.25       12.53     11.77 o 
   7   5  11       35.09       57.34     13.96 o 
   8   5  11       51.81       85.44     16.80 o 
   9   5  11       48.71       50.60     18.61 o 
  -8   6  11       38.71       19.37     16.99 o 
  -7   6  11       17.02       20.32     12.25 o 
  -6   6  11        6.92       -4.84     12.25 o 
  -5   6  11       37.68       47.85     13.58 o 
  -4   6  11       49.66       38.26     12.91 o 
  -3   6  11      511.93      417.25     21.27 o 
  -2   6  11      242.26      222.53     17.09 o 
  -1   6  11      172.83      134.15     15.00 o 
   0   6  11      223.53      253.58     44.05 o 
   1   6  11      167.81      219.78     15.00 o 
   2   6  11      241.69      346.05     19.18 o 
   3   6  11      522.71      635.60     24.40 o 
   4   6  11       50.01       42.34     13.77 o 
   5   6  11       39.12       52.97     14.24 o 
   6   6  11        6.44       15.38     12.53 o 
   7   6  11       18.46       27.34     13.48 o 
   8   6  11       38.94       64.65     15.19 o 
  -8   7  11       34.05       35.89     15.28 o 
  -7   7  11       18.81        3.61     14.24 o 
  -6   7  11      135.83      117.82     16.52 o 
  -5   7  11        1.89        8.54     12.25 o 
  -4   7  11      276.84      251.96     18.23 o 
  -3   7  11       70.82       52.31     12.82 o 
  -2   7  11      233.05      208.10     16.71 o 
  -1   7  11      127.73      123.04     13.67 o 
   0   7  11       63.60       72.45     20.84 o 
   1   7  11      131.40      194.72     14.72 o 
   2   7  11      235.73      341.96     18.89 o 
   3   7  11       72.17       70.63     13.10 o 
   4   7  11      279.76      388.58     20.89 o 
   5   7  11        2.21        7.78     11.96 o 
   6   7  11      133.12      156.17     18.42 o 
   7   7  11       19.61        7.31     14.53 o 
   8   7  11       34.68       27.82     16.61 o 
  -8   8  11       10.81       44.34     12.72 o 
  -7   8  11        1.02       -1.90     13.10 o 
  -6   8  11       13.05       28.96     12.63 o 
  -5   8  11      155.49      122.37     17.75 o 
  -4   8  11       90.65       70.44     15.19 o 
  -3   8  11      292.85      277.03     18.23 o 
  -2   8  11       72.21       57.06     12.72 o 
  -1   8  11       96.13       66.55     14.53 o 
   0   8  11      513.37      551.50     40.40 o 
   1   8  11       94.71      109.56     14.34 o 
   2   8  11       72.18       79.84     13.58 o 
   3   8  11      291.74      349.08     21.17 o 
   4   8  11       92.74       84.68     15.66 o 
   5   8  11      154.40      210.86     18.13 o 
   6   8  11       13.33        8.73     14.05 o 
   7   8  11        1.37      -14.62     14.62 o 
   8   8  11       11.65        3.13     15.00 o 
  -7   9  11        5.00      -10.92     15.19 o 
  -6   9  11        7.53       11.01     13.67 o 
  -5   9  11       33.25       29.15     15.57 o 
  -4   9  11       39.49       41.96     12.63 o 
  -3   9  11       16.71        1.52     12.53 o 
  -2   9  11      140.13      134.34     16.14 o 
  -1   9  11      270.33      178.10     17.18 o 
   0   9  11      280.78      301.51     13.68 o 
   1   9  11      269.91      280.92     19.27 o 
   2   9  11      143.02      186.84     16.80 o 
   3   9  11       16.84       39.02     12.34 o 
   4   9  11       39.68       60.29     13.86 o 
   5   9  11       32.10       32.47     13.48 o 
   6   9  11        7.60        1.80     15.47 o 
   7   9  11        5.17      -11.87     16.04 o 
  -7  10  11       20.12       20.70     14.62 o 
  -6  10  11       20.93       -5.79     14.91 o 
  -5  10  11       91.20       83.92     15.38 o 
  -4  10  11      104.11      106.52     15.57 o 
  -3  10  11       84.19       55.25     14.81 o 
  -2  10  11      140.61      131.87     14.81 o 
  -1  10  11       61.21       76.80     13.77 o 
   0  10  11      133.94      122.63     11.22 o 
   1  10  11       60.77       59.62     14.62 o 
   2  10  11      141.56      170.51     17.47 o 
   3  10  11       85.75       82.69     14.72 o 
   4  10  11      103.72      112.12     17.75 o 
   5  10  11       89.23      116.96     18.23 o 
   6  10  11       20.99       39.40     14.24 o 
   7  10  11       20.49       23.73     16.33 o 
  -6  11  11       58.42       99.21     17.28 o 
  -5  11  11       28.42       36.17     13.86 o 
  -4  11  11       94.83      101.11     15.57 o 
  -3  11  11       20.66       -9.49     14.05 o 
  -2  11  11      123.67      108.61     16.23 o 
  -1  11  11       83.89      112.12     14.43 o 
   0  11  11       46.06       52.45      9.66 o 
   1  11  11       81.88       82.41     15.10 o 
   2  11  11      127.03      114.87     17.75 o 
   3  11  11       21.47       27.53     13.58 o 
   4  11  11       96.17      138.51     16.42 o 
   5  11  11       28.98       29.43     16.61 o 
   6  11  11       56.85       75.76     17.56 o 
  -5  12  11      151.22      175.06     19.08 o 
  -4  12  11        9.98       25.82     13.58 o 
  -3  12  11      156.61      134.05     18.70 o 
  -2  12  11      110.10      113.07     16.90 o 
  -1  12  11       17.44       21.84     13.77 o 
   0  12  11       34.29       33.59     10.24 o 
   1  12  11       16.77       24.40     15.00 o 
   2  12  11      111.21       98.45     18.04 o 
   3  12  11      158.44      172.98     19.18 o 
   4  12  11        9.60       37.22     15.19 o 
   5  12  11      152.94      190.63     20.70 o 
  -4  13  11       56.04       65.03     16.99 o 
  -3  13  11        0.15      -14.81     14.81 o 
  -2  13  11       18.05        3.80     15.19 o 
  -1  13  11       51.02       55.06     16.42 o 
   0  13  11        2.46        7.93     13.43 o 
   1  13  11       50.99       43.67     17.66 o 
   2  13  11       17.55       13.29     13.39 o 
   3  13  11        0.19      -15.28     15.28 o 
   4  13  11       55.07       55.63     16.80 o 
  -3  14  11       43.42       50.98     17.47 o 
  -2  14  11       57.58       79.08     16.33 o 
  -1  14  11        8.30       -9.97     15.28 o 
   0  14  11      230.15      231.75     15.57 o 
   1  14  11        8.40       57.63     13.67 o 
   2  14  11       57.58      100.92     15.76 o 
   3  14  11       44.69       31.14     17.37 o 
   0   0  12      320.57      319.03     11.85 o 
   1   0  12      816.82      727.50     31.09 o 
   2   0  12        0.01       -2.37      6.31 o 
   3   0  12      670.56      672.02     71.82 o 
   4   0  12      500.57      523.52     90.81 o 
   5   0  12       86.15       77.54     19.46 o 
   6   0  12       82.39       86.59      9.96 o 
   7   0  12        8.65       -1.20     16.90 o 
   8   0  12        0.34        8.51      9.45 o 
   9   0  12        1.21      -11.58     11.58 o 
  -9   1  12       31.22       40.92     16.14 o 
  -8   1  12       22.13       26.96     13.10 o 
  -7   1  12       23.56       33.89     12.72 o 
  -6   1  12      260.21      232.22     19.65 o 
  -5   1  12      318.53      261.65     18.51 o 
  -4   1  12       12.03        8.54     10.82 o 
  -3   1  12      241.90      199.75     15.95 o 
  -2   1  12       56.20       51.55     11.20 o 
  -1   1  12      267.31      220.82     14.62 o 
   0   1  12      149.04      171.93     30.57 o 
   1   1  12      275.11      280.92     15.85 o 
   2   1  12       56.56       59.81     11.20 o 
   3   1  12      243.83      261.93     17.75 o 
   4   1  12       11.91       21.74     11.96 o 
   5   1  12      310.69      331.81     21.36 o 
   6   1  12      260.46      304.08     20.13 o 
   7   1  12       22.99       37.22     13.01 o 
   8   1  12       22.82       26.01     15.38 o 
   9   1  12       30.87       48.13     16.23 o 
  -9   2  12       15.40        1.04     17.56 o 
  -8   2  12        1.85      -12.15     13.77 o 
  -7   2  12       92.47       64.94     15.10 o 
  -6   2  12       47.52       33.61     13.58 o 
  -5   2  12      119.78       89.05     13.96 o 
  -4   2  12       34.11       28.01     10.82 o 
  -3   2  12       34.44       46.23     11.87 o 
  -2   2  12       91.64       97.50     12.44 o 
  -1   2  12      205.08      169.37     14.43 o 
   0   2  12        6.62       10.82      6.20 o 
   1   2  12      199.24      174.30     14.72 o 
   2   2  12       91.25       90.85     12.25 o 
   3   2  12       37.24       41.77     11.20 o 
   4   2  12       33.85       63.23     12.15 o 
   5   2  12      122.65      127.03     15.66 o 
   6   2  12       48.23       42.91     14.05 o 
   7   2  12       92.64       98.17     16.52 o 
   8   2  12        1.92       10.35     13.58 o 
   9   2  12       16.02       -8.26     17.47 o 
  -9   3  12       13.18       21.93     14.53 o 
  -8   3  12       17.08       31.33     14.43 o 
  -7   3  12       16.82       24.30     13.20 o 
  -6   3  12       31.54        7.12     13.29 o 
  -5   3  12      252.51      198.80     17.37 o 
  -4   3  12       95.09       77.37     13.20 o 
  -3   3  12      193.91      150.48     14.62 o 
  -2   3  12      296.22      255.76     16.80 o 
  -1   3  12      649.24      542.09     21.93 o 
   0   3  12        0.68       -6.84      6.84 o 
   1   3  12      655.22      715.16     24.78 o 
   2   3  12      295.65      273.42     17.94 o 
   3   3  12      196.20      192.15     15.66 o 
   4   3  12       94.80       98.92     14.15 o 
   5   3  12      252.01      293.45     20.22 o 
   6   3  12       31.28       30.10     14.15 o 
   7   3  12       16.85       16.42     13.48 o 
   8   3  12       16.67       12.34     15.66 o 
   9   3  12       14.04      -11.49     15.95 o 
  -8   4  12       37.96       54.11     14.81 o 
  -7   4  12       63.99       82.12     15.57 o 
  -6   4  12       29.93       43.01     13.29 o 
  -5   4  12      123.93       99.49     15.47 o 
  -4   4  12      114.67       96.74     14.81 o 
  -3   4  12       81.94       82.60     12.25 o 
  -2   4  12       66.36       68.16     11.39 o 
  -1   4  12      187.32      171.93     14.43 o 
   0   4  12      294.39      326.88     43.15 o 
   1   4  12      190.95      230.98     15.95 o 
   2   4  12       63.37       63.04     13.10 o 
   3   4  12       85.62       85.63     15.00 o 
   4   4  12      114.50      134.15     15.28 o 
   5   4  12      123.77      172.50     16.99 o 
   6   4  12       28.79       20.22     13.58 o 
   7   4  12       64.18       57.34     15.10 o 
   8   4  12       38.19       43.39     15.19 o 
  -8   5  12       16.23       -8.92     16.14 o 
  -7   5  12       55.74       32.56     14.91 o 
  -6   5  12        8.52        3.32     13.29 o 
  -5   5  12      265.51      213.32     18.13 o 
  -4   5  12       41.42       20.13     12.63 o 
  -3   5  12      510.43      436.62     21.74 o 
  -2   5  12      156.00      144.59     15.57 o 
  -1   5  12       80.35       52.31     12.44 o 
   0   5  12      476.37      523.39     66.12 o 
   1   5  12       79.29       86.20     13.29 o 
   2   5  12      155.47      186.93     16.90 o 
   3   5  12      515.73      702.16     25.44 o 
   4   5  12       38.31       37.97     13.48 o 
   5   5  12      260.96      321.36     20.51 o 
   6   5  12        8.42       15.76     12.44 o 
   7   5  12       54.78       48.80     16.99 o 
   8   5  12       15.63       31.52     16.23 o 
  -8   6  12       53.35       67.88     15.76 o 
  -7   6  12       14.11        4.65     15.57 o 
  -6   6  12       34.87       16.33     13.67 o 
  -5   6  12        3.27      -10.35     12.82 o 
  -4   6  12      347.24      278.93     19.94 o 
  -3   6  12       31.98       50.79     13.58 o 
  -2   6  12      877.93      713.64     26.20 o 
  -1   6  12      273.76      263.55     17.47 o 
   0   6  12      104.26       94.08     26.30 o 
   1   6  12      272.13      315.95     18.89 o 
   2   6  12      863.13     1191.94     32.18 o 
   3   6  12       30.54       25.35     14.34 o 
   4   6  12      348.74      424.84     22.60 o 
   5   6  12        3.34      -11.96     13.58 o 
   6   6  12       37.33       24.87     13.58 o 
   7   6  12       14.84       -6.55     16.04 o 
   8   6  12       53.17       42.44     18.23 o 
  -8   7  12       67.66       94.94     18.32 o 
  -7   7  12       20.33       42.34     15.00 o 
  -6   7  12        9.37        8.92     13.58 o 
  -5   7  12      138.88      116.01     17.47 o 
  -4   7  12       24.15        2.37     13.29 o 
  -3   7  12      115.35      106.99     15.00 o 
  -2   7  12      235.79      195.67     17.09 o 
  -1   7  12      148.41      125.89     15.28 o 
   0   7  12      432.52      399.54     48.66 o 
   1   7  12      146.91      190.92     17.18 o 
   2   7  12      236.11      278.45     19.65 o 
   3   7  12      114.24      121.42     16.61 o 
   4   7  12       22.21       24.78     13.58 o 
   5   7  12      140.78      177.72     19.56 o 
   6   7  12        9.20       19.56     12.44 o 
   7   7  12       20.21       44.15     15.19 o 
   8   7  12       67.66      108.32     18.13 o 
  -7   8  12       25.74       -0.95     16.90 o 
  -6   8  12       92.48       83.35     16.33 o 
  -5   8  12       11.55       20.79     13.39 o 
  -4   8  12       36.13       23.64     13.96 o 
  -3   8  12       92.22       82.12     14.91 o 
  -2   8  12       61.32       56.68     12.91 o 
  -1   8  12       58.54       18.99     14.34 o 
   0   8  12       64.59       92.74     10.00 o 
   1   8  12       58.93       93.70     15.47 o 
   2   8  12       63.62       40.92     14.34 o 
   3   8  12       91.43      135.10     16.04 o 
   4   8  12       36.39       46.23     13.86 o 
   5   8  12       11.72       15.57     13.48 o 
   6   8  12       91.17      117.25     16.80 o 
   7   8  12       26.09       16.90     16.80 o 
  -7   9  12        0.78       13.48     15.10 o 
  -6   9  12        8.99       -8.73     15.57 o 
  -5   9  12       24.27       19.94     14.81 o 
  -4   9  12       16.70       33.32     12.63 o 
  -3   9  12       25.84       16.33     13.58 o 
  -2   9  12        4.57       -7.12     12.15 o 
  -1   9  12      121.00      133.29     15.00 o 
   0   9  12      256.67      230.69     39.68 o 
   1   9  12      120.37      112.88     17.28 o 
   2   9  12        4.47        0.76     11.39 o 
   3   9  12       25.96       30.85     14.24 o 
   4   9  12       16.06       21.36     14.34 o 
   5   9  12       24.67       40.63     14.72 o 
   6   9  12        8.85      -14.43     15.38 o 
   7   9  12        0.80      -15.10     15.10 o 
  -6  10  12       31.50       48.51     15.28 o 
  -5  10  12        1.72        7.59     14.43 o 
  -4  10  12       22.12       17.09     15.47 o 
  -3  10  12        1.74       15.47     11.77 o 
  -2  10  12       83.34       70.82     15.19 o 
  -1  10  12       67.79       57.15     14.81 o 
   0  10  12       39.20       39.50      9.65 o 
   1  10  12       67.31       72.44     16.14 o 
   2  10  12       85.36       78.89     16.61 o 
   3  10  12        1.85        0.00     13.10 o 
   4  10  12       22.17        1.80     14.43 o 
   5  10  12        1.66      -15.10     15.10 o 
   6  10  12       30.15       39.30     16.14 o 
  -5  11  12       12.59       31.99     13.67 o 
  -4  11  12      120.26      111.17     17.37 o 
  -3  11  12       10.34      -15.57     15.57 o 
  -2  11  12       22.77       16.80     14.72 o 
  -1  11  12       21.89       24.30     13.86 o 
   0  11  12       40.46       48.16      9.90 o 
   1  11  12       22.09        9.49     14.81 o 
   2  11  12       22.61       32.56     15.57 o 
   3  11  12       10.06       -5.41     15.10 o 
   4  11  12      117.73      161.01     20.22 o 
   5  11  12       12.54       19.94     15.10 o 
  -5  12  12        2.39        7.41     15.95 o 
  -4  12  12       11.73      -17.37     17.37 o 
  -3  12  12        8.82        8.73     14.53 o 
  -2  12  12      131.61      150.19     17.18 o 
  -1  12  12        1.36      -14.15     14.15 o 
   0  12  12       37.10       13.25     10.40 o 
   1  12  12        1.19       12.82     13.77 o 
   2  12  12      134.52      126.27     18.42 o 
   3  12  12        9.40        7.69     15.38 o 
   4  12  12       11.66       11.01     16.04 o 
   5  12  12        2.26       -6.27     16.71 o 
  -3  13  12       19.22       24.59     16.61 o 
  -2  13  12       36.95       26.96     15.19 o 
  -1  13  12       27.03       57.91     14.81 o 
   0  13  12       47.25       25.34     11.68 o 
   1  13  12       26.46       34.18     16.90 o 
   2  13  12       36.99       34.75     16.52 o 
   3  13  12       18.49       38.83     15.28 o 
  -1  14  12       18.01       39.68     16.04 o 
   0  14  12        2.73        6.02     15.05 o 
   1  14  12       17.86       35.41     16.04 o 
   1   0  13       56.07       55.69      9.09 o 
   2   0  13       21.80       24.21      7.35 o 
   3   0  13        0.10        3.33      8.25 o 
   4   0  13        5.66       -1.62      8.48 o 
   5   0  13      233.31      244.33     40.06 o 
   6   0  13       16.35       17.74      9.50 o 
   7   0  13       76.37       68.50     16.14 o 
   8   0  13       34.43       47.87     21.08 o 
  -8   1  13       31.09       27.53     16.23 o 
  -7   1  13       81.60       52.22     16.33 o 
  -6   1  13       62.80       33.89     13.29 o 
  -5   1  13       23.46       38.26     11.87 o 
  -4   1  13       76.43       67.03     13.48 o 
  -3   1  13        0.23       -1.33     11.30 o 
  -2   1  13       72.13       34.08     12.63 o 
  -1   1  13        4.82       -9.40     11.01 o 
   0   1  13        3.62        8.68      6.88 o 
   1   1  13        4.89       13.77     11.11 o 
   2   1  13       71.69       81.65     12.72 o 
   3   1  13        0.34       10.73     10.25 o 
   4   1  13       74.63      106.23     14.05 o 
   5   1  13       22.83       26.01     13.77 o 
   6   1  13       62.97       57.91     14.72 o 
   7   1  13       81.48       90.85     16.14 o 
   8   1  13       30.83       46.14     14.62 o 
  -8   2  13        7.58      -13.96     13.96 o 
  -7   2  13       13.11       30.85     14.34 o 
  -6   2  13       87.46       85.92     15.00 o 
  -5   2  13      109.83       50.98     16.14 o 
  -4   2  13       15.94      -13.67     13.67 o 
  -3   2  13        9.27        0.00     10.82 o 
  -2   2  13       95.91       81.36     12.72 o 
  -1   2  13      422.95      387.34     19.18 o 
   0   2  13        0.64       -0.29      7.83 o 
   1   2  13      422.98      420.95     20.98 o 
   2   2  13       90.96      111.17     13.58 o 
   3   2  13        9.97        3.42     11.11 o 
   4   2  13       15.57       35.98     12.53 o 
   5   2  13      110.03      138.89     16.52 o 
   6   2  13       86.92       85.92     15.85 o 
   7   2  13       13.33        4.56     13.86 o 
   8   2  13        7.73       20.79     13.77 o 
  -8   3  13        9.42       -3.04     15.95 o 
  -7   3  13       20.78       26.68     13.48 o 
  -6   3  13        5.72       14.43     12.91 o 
  -5   3  13       27.58       18.80     12.63 o 
  -4   3  13      132.89      101.96     14.62 o 
  -3   3  13       11.43       30.47     11.01 o 
  -2   3  13       10.25       19.94     10.54 o 
  -1   3  13       47.84       41.96     12.15 o 
   0   3  13       43.15       60.89     13.05 o 
   1   3  13       47.96       34.18     12.44 o 
   2   3  13        9.64        5.98     11.20 o 
   3   3  13       11.10       15.95     12.34 o 
   4   3  13      131.33      153.04     16.90 o 
   5   3  13       26.62       43.86     12.06 o 
   6   3  13        5.39       12.72     12.82 o 
   7   3  13       21.56        4.56     16.04 o 
   8   3  13        9.60       15.00     15.38 o 
  -8   4  13       26.33       24.40     14.53 o 
  -7   4  13       33.77       22.41     15.19 o 
  -6   4  13       38.16       39.68     15.38 o 
  -5   4  13       57.71       40.82     14.05 o 
  -4   4  13       48.96       60.76     12.91 o 
  -3   4  13      188.35      159.78     17.47 o 
  -2   4  13      241.94      165.48     16.99 o 
  -1   4  13       19.29        4.65     11.39 o 
   0   4  13        0.96       -6.15      7.30 o 
   1   4  13       19.48        5.98     11.77 o 
   2   4  13      236.19      259.65     18.51 o 
   3   4  13      191.31      231.08     17.47 o 
   4   4  13       47.97       77.94     13.86 o 
   5   4  13       57.11       57.63     15.10 o 
   6   4  13       37.89       34.46     14.24 o 
   7   4  13       34.06       49.56     15.66 o 
   8   4  13       27.01       61.99     16.90 o 
  -8   5  13       38.86       66.46     16.80 o 
  -7   5  13       34.45       61.23     15.10 o 
  -6   5  13       61.94       30.95     15.95 o 
  -5   5  13       41.35       46.14     13.10 o 
  -4   5  13      102.32       91.14     15.10 o 
  -3   5  13       32.10       13.96     13.48 o 
  -2   5  13      184.62      161.87     16.04 o 
  -1   5  13       53.72       59.05     12.91 o 
   0   5  13       17.73       13.32      7.72 o 
   1   5  13       55.25       70.54     13.58 o 
   2   5  13      182.56      232.31     16.99 o 
   3   5  13       33.01       35.13     13.86 o 
   4   5  13      103.31       96.36     16.23 o 
   5   5  13       42.69       41.87     14.15 o 
   6   5  13       61.69       73.29     16.04 o 
   7   5  13       35.17       44.91     16.04 o 
   8   5  13       38.66       54.97     17.56 o 
  -7   6  13        0.04      -15.47     15.47 o 
  -6   6  13       21.54       18.23     15.00 o 
  -5   6  13      155.18      156.36     17.85 o 
  -4   6  13        2.20       -3.99     13.77 o 
  -3   6  13      284.61      235.44     18.13 o 
  -2   6  13       16.50       14.62     12.63 o 
  -1   6  13        2.87      -12.44     12.44 o 
   0   6  13        0.14       -8.69      8.69 o 
   1   6  13        2.91        5.70     12.63 o 
   2   6  13       17.71       26.20     11.87 o 
   3   6  13      283.23      322.03     21.36 o 
   4   6  13        1.96        3.99     13.39 o 
   5   6  13      152.64      209.43     18.61 o 
   6   6  13       21.43       39.97     13.96 o 
   7   6  13        0.04        9.78     13.29 o 
  -7   7  13        4.85      -11.11     15.95 o 
  -6   7  13        6.28        1.90     15.00 o 
  -5   7  13       17.40        6.17     14.05 o 
  -4   7  13      133.43      120.48     16.80 o 
  -3   7  13       34.53       18.99     14.34 o 
  -2   7  13       77.46       44.24     14.53 o 
  -1   7  13      106.69      100.73     14.24 o 
   0   7  13       61.44      103.83     15.33 o 
   1   7  13      105.53      118.96     16.23 o 
   2   7  13       79.94       83.64     16.42 o 
   3   7  13       33.26       47.37     15.19 o 
   4   7  13      133.47      124.27     17.85 o 
   5   7  13       17.94       46.61     15.10 o 
   6   7  13        6.71        5.60     15.10 o 
   7   7  13        5.27      -12.15     14.62 o 
  -7   8  13        1.78        8.35     15.47 o 
  -6   8  13       59.97       72.34     15.57 o 
  -5   8  13       14.20        4.56     15.38 o 
  -4   8  13       33.16       35.51     13.10 o 
  -3   8  13       36.65       12.44     14.81 o 
  -2   8  13        2.70       -0.76     11.77 o 
  -1   8  13       64.94       77.47     13.39 o 
   0   8  13        6.24       14.56     13.20 o 
   1   8  13       62.64       95.13     13.58 o 
   2   8  13        2.64       -6.36     13.86 o 
   3   8  13       36.46       41.30     14.43 o 
   4   8  13       34.25       45.85     15.57 o 
   5   8  13       14.06       38.45     14.72 o 
   6   8  13       60.48       33.13     19.37 o 
   7   8  13        1.89        5.22     15.38 o 
  -6   9  13       62.77       83.45     16.61 o 
  -5   9  13       44.23       31.61     17.75 o 
  -4   9  13        6.99       -4.56     14.24 o 
  -3   9  13       17.22       -2.56     12.53 o 
  -2   9  13       26.81        6.74     13.86 o 
  -1   9  13      137.40      141.65     16.99 o 
   0   9  13       35.41       22.71      9.49 o 
   1   9  13      135.25      183.89     18.32 o 
   2   9  13       28.14       42.72     13.67 o 
   3   9  13       16.79        0.00     13.77 o 
   4   9  13        6.89       20.79     14.62 o 
   5   9  13       43.04       90.66     16.52 o 
   6   9  13       62.83       86.20     18.99 o 
  -5  10  13       39.89       26.01     14.62 o 
  -4  10  13       95.34       34.27     17.94 o 
  -3  10  13        1.50       -2.75     13.48 o 
  -2  10  13       37.21       23.07     15.10 o 
  -1  10  13        7.02      -14.05     14.05 o 
   0  10  13       30.25       29.99      9.67 o 
   1  10  13        6.64      -13.86     15.19 o 
   2  10  13       37.23       25.63     15.85 o 
   3  10  13        1.79      -10.92     13.77 o 
   4  10  13       97.50      107.28     18.04 o 
   5  10  13       38.81       38.92     16.52 o 
  -5  11  13       27.95       46.23     17.18 o 
  -4  11  13        1.02        3.99     15.47 o 
  -3  11  13       46.78       40.44     16.14 o 
  -2  11  13       22.20       13.10     14.53 o 
  -1  11  13       53.09       35.89     14.81 o 
   0  11  13       59.10       34.72     25.97 o 
   1  11  13       51.36       54.02     16.04 o 
   2  11  13       23.03       38.26     14.81 o 
   3  11  13       47.07       49.94     16.42 o 
   4  11  13        0.98        5.98     14.72 o 
   5  11  13       28.95       22.03     17.47 o 
  -3  12  13        3.54       -7.12     15.76 o 
  -2  12  13        8.84        4.94     15.28 o 
  -1  12  13      104.84       86.68     18.42 o 
   0  12  13        0.05      -10.06     10.06 o 
   1  12  13      104.26      101.87     18.32 o 
   2  12  13        8.68        8.92     15.76 o 
   3  12  13        3.72       24.30     15.10 o 
   4  12  13       16.97       22.12     16.42 o 
  -2  13  13       18.08       25.16     15.66 o 
  -1  13  13       80.13       74.34     17.85 o 
   0  13  13       46.56       56.38     12.04 o 
   1  13  13       79.41       95.60     17.37 o 
   2  13  13       18.24       48.04     16.90 o 
   0   0  14        0.48       18.17     14.91 o 
   1   0  14        0.27        9.50      7.98 o 
   2   0  14      328.13      297.49     29.76 o 
   3   0  14       26.72       16.50      9.30 o 
   4   0  14      109.20      137.59     45.38 o 
   5   0  14      308.85      299.73     37.26 o 
   6   0  14       73.68      116.64     40.97 o 
   7   0  14       88.96       70.15     12.71 o 
   8   0  14        1.37        9.97     10.30 o 
  -8   1  14        7.13       16.61     15.38 o 
  -7   1  14       44.58       37.22     16.33 o 
  -6   1  14      186.77      157.31     18.70 o 
  -5   1  14        0.47       -4.08     12.72 o 
  -4   1  14       72.00       50.89     13.77 o 
  -3   1  14        2.61       19.75     11.11 o 
  -2   1  14       53.91       26.01     12.91 o 
  -1   1  14      168.79      140.41     14.53 o 
   0   1  14       63.85       57.84     11.20 o 
   1   1  14      167.21      155.41     15.57 o 
   2   1  14       56.40       51.27     13.77 o 
   3   1  14        2.55      -13.77     13.77 o 
   4   1  14       72.58       53.92     15.28 o 
   5   1  14        0.42       15.66     11.96 o 
   6   1  14      192.36      218.17     21.55 o 
   7   1  14       45.77       46.80     14.81 o 
   8   1  14        7.09       37.31     14.15 o 
  -8   2  14       28.04       33.42     17.09 o 
  -7   2  14        2.11        6.74     14.62 o 
  -6   2  14        0.31       -0.85     12.91 o 
  -5   2  14       42.00       53.92     14.34 o 
  -4   2  14      323.15      324.02     20.98 o 
  -3   2  14       25.24       32.47     11.87 o 
  -2   2  14       18.59       -1.42     12.25 o 
  -1   2  14       61.43       30.47     13.77 o 
   0   2  14       75.08      105.59     10.56 o 
   1   2  14       60.34       67.12     13.01 o 
   2   2  14       18.45       30.47     12.15 o 
   3   2  14       24.57       43.58     12.06 o 
   4   2  14      322.08      403.77     22.78 o 
   5   2  14       41.44       40.63     14.34 o 
   6   2  14        0.26        7.97     13.01 o 
   7   2  14        1.99        3.89     14.81 o 
   8   2  14       28.06       32.37     16.99 o 
  -7   3  14       29.42       34.08     14.91 o 
  -6   3  14        6.61       10.82     13.29 o 
  -5   3  14       21.58       20.22     13.01 o 
  -4   3  14        6.01        3.99     12.25 o 
  -3   3  14        8.90       -4.46     11.96 o 
  -2   3  14       16.66       20.98     11.68 o 
  -1   3  14       23.02       19.75     11.58 o 
   0   3  14       24.76       22.72      8.22 o 
   1   3  14       21.94       37.31     11.39 o 
   2   3  14       14.79       -2.18     13.39 o 
   3   3  14        8.68       27.06     11.49 o 
   4   3  14        6.25       -4.75     12.72 o 
   5   3  14       22.25       20.98     13.67 o 
   6   3  14        7.28        8.16     13.20 o 
   7   3  14       30.54       14.62     17.09 o 
  -7   4  14        9.47       10.92     14.34 o 
  -6   4  14        0.65        5.51     12.53 o 
  -5   4  14        5.53        8.54     13.10 o 
  -4   4  14       48.09       39.59     14.05 o 
  -3   4  14       16.95        3.04     13.01 o 
  -2   4  14       18.74        7.41     13.20 o 
  -1   4  14      280.88      251.58     17.66 o 
   0   4  14        4.43       18.57     11.16 o 
   1   4  14      283.32      281.30     19.84 o 
   2   4  14       18.73       24.40     13.01 o 
   3   4  14       16.03       44.43     13.86 o 
   4   4  14       46.64       75.85     14.34 o 
   5   4  14        6.02       -8.54     14.62 o 
   6   4  14        0.56      -13.77     13.77 o 
   7   4  14        9.89       -5.98     16.61 o 
  -7   5  14       37.95       21.27     16.90 o 
  -6   5  14       19.69       19.75     16.23 o 
  -5   5  14      106.43      112.69     16.90 o 
  -4   5  14       44.78       21.55     13.20 o 
  -3   5  14       17.33        3.13     13.20 o 
  -2   5  14      227.16      186.65     18.32 o 
  -1   5  14      110.18       87.15     16.04 o 
   0   5  14       11.17        3.33      8.68 o 
   1   5  14      107.46      143.45     16.33 o 
   2   5  14      222.16      248.64     20.60 o 
   3   5  14       17.79       31.52     13.10 o 
   4   5  14       45.53       47.18     15.47 o 
   5   5  14      107.34      132.63     18.80 o 
   6   5  14       20.45       12.25     15.76 o 
   7   5  14       38.85       57.63     17.56 o 
  -7   6  14       33.76       37.41     15.47 o 
  -6   6  14       28.89       54.11     13.86 o 
  -5   6  14       13.52      -16.71     16.71 o 
  -4   6  14       12.14       14.53     13.86 o 
  -3   6  14      260.07      200.98     21.36 o 
  -2   6  14        2.11        5.51     12.53 o 
  -1   6  14      115.14      105.00     15.28 o 
   0   6  14      481.98      532.55     87.20 o 
   1   6  14      118.89      175.54     16.90 o 
   2   6  14        2.34        0.00     12.91 o 
   3   6  14      263.38      313.77     21.36 o 
   4   6  14       11.71        8.54     13.67 o 
   5   6  14       13.99       10.82     15.95 o 
   6   6  14       28.34       26.11     16.33 o 
   7   6  14       34.56       33.13     19.18 o 
  -6   7  14      103.47       98.73     17.85 o 
  -5   7  14       22.08        7.50     14.91 o 
  -4   7  14       54.35       34.65     15.28 o 
  -3   7  14      507.38      424.27     24.97 o 
  -2   7  14       29.53       14.81     13.96 o 
  -1   7  14        2.14        4.84     12.15 o 
   0   7  14      175.20      202.55     57.86 o 
   1   7  14        1.69       -0.76     13.01 o 
   2   7  14       30.41       19.65     14.43 o 
   3   7  14      512.53      624.40     28.86 o 
   4   7  14       54.40       56.68     16.42 o 
   5   7  14       22.54       23.35     14.91 o 
   6   7  14      104.78      126.46     19.56 o 
  -6   8  14        5.38        2.09     16.80 o 
  -5   8  14       42.60       42.82     14.72 o 
  -4   8  14       42.98       45.29     15.19 o 
  -3   8  14       66.17       78.70     16.71 o 
  -2   8  14      162.92      125.89     17.85 o 
  -1   8  14       20.55       10.06     14.53 o 
   0   8  14        2.94       14.64     16.61 o 
   1   8  14       19.86       21.74     12.15 o 
   2   8  14      164.04      182.75     19.94 o 
   3   8  14       65.27      114.59     16.99 o 
   4   8  14       43.34       67.22     16.61 o 
   5   8  14       41.50       48.51     15.28 o 
   6   8  14        5.12       26.77     16.42 o 
  -5   9  14       74.67       26.30     19.46 o 
  -4   9  14       22.04        7.69     15.19 o 
  -3   9  14      125.04      130.44     17.47 o 
  -2   9  14       18.28       17.94     13.10 o 
  -1   9  14       38.94       24.68     13.20 o 
   0   9  14       26.36       17.79     16.14 o 
   1   9  14       39.83        7.88     15.57 o 
   2   9  14       18.34       10.73     15.47 o 
   3   9  14      125.31      189.02     19.46 o 
   4   9  14       21.41       23.07     15.57 o 
   5   9  14       73.54       77.75     19.75 o 
  -4  10  14       15.60        4.08     15.57 o 
  -3  10  14        5.20       22.31     13.58 o 
  -2  10  14       23.78       13.20     14.43 o 
  -1  10  14       55.15       51.84     14.62 o 
   0  10  14       89.45      119.82     36.55 o 
   1  10  14       54.12      121.71     15.00 o 
   2  10  14       24.00       26.30     15.57 o 
   3  10  14        5.01       42.53     14.43 o 
   4  10  14       15.49       53.26     14.91 o 
  -3  11  14        3.47       15.28     15.10 o 
  -2  11  14       21.79        6.93     16.14 o 
  -1  11  14        1.85      -13.67     14.05 o 
   0  11  14       16.58       17.14     10.03 o 
   1  11  14        2.05        1.90     14.15 o 
   2  11  14       22.28        5.89     15.10 o 
   3  11  14        3.87      -15.66     15.66 o 
  -2  12  14        7.09        4.18     14.43 o 
  -1  12  14       27.70       43.20     15.57 o 
   0  12  14       11.80        3.15     10.66 o 
   1  12  14       28.06       22.60     16.80 o 
   2  12  14        6.74       26.01     14.24 o 
   1   0  15      447.19      416.12     40.25 o 
   2   0  15        1.33        6.62      8.79 o 
   3   0  15      116.48      105.72     10.94 o 
   4   0  15       15.82       16.50      9.54 o 
   5   0  15       39.66       53.57     10.52 o 
   6   0  15        8.87       21.44     17.42 o 
   7   0  15        0.01        9.54     10.30 o 
  -7   1  15        7.21        1.04     16.90 o 
  -6   1  15        3.92       13.20     14.91 o 
  -5   1  15       95.00       82.12     15.95 o 
  -4   1  15        0.83       17.47     12.34 o 
  -3   1  15       13.86        7.12     13.01 o 
  -2   1  15       47.65       50.51     12.25 o 
  -1   1  15      139.03      127.12     15.19 o 
   0   1  15      215.05      211.20     48.51 o 
   1   1  15      138.21      133.01     17.56 o 
   2   1  15       47.00       19.08     14.62 o 
   3   1  15       13.58       10.35     12.91 o 
   4   1  15        0.73       11.68     12.15 o 
   5   1  15       96.64      124.46     15.19 o 
   6   1  15        4.17       -6.65     15.85 o 
   7   1  15        6.63        3.04     15.47 o 
  -7   2  15       37.33        5.13     16.80 o 
  -6   2  15        9.16       -5.70     15.95 o 
  -5   2  15       75.78       68.54     15.28 o 
  -4   2  15       48.82       12.63     15.10 o 
  -3   2  15       49.13       16.80     14.05 o 
  -2   2  15       27.67       17.75     13.20 o 
  -1   2  15      168.81      134.43     16.61 o 
   0   2  15       44.59       44.08     22.83 o 
   1   2  15      171.08      183.42     17.94 o 
   2   2  15       27.97       46.33     14.81 o 
   3   2  15       48.98       63.23     14.81 o 
   4   2  15       48.36       52.88     15.28 o 
   5   2  15       76.76      108.51     16.80 o 
   6   2  15        8.89       -6.65     16.42 o 
   7   2  15       37.32       33.70     17.94 o 
  -7   3  15        2.54       12.44     16.04 o 
  -6   3  15       15.13       27.91     14.91 o 
  -5   3  15       15.01       40.63     13.86 o 
  -4   3  15        3.04        0.00     13.39 o 
  -3   3  15       30.21       13.86     13.77 o 
  -2   3  15       18.69       18.04     12.15 o 
  -1   3  15       98.98       73.77     14.81 o 
   0   3  15       31.77       32.06     12.25 o 
   1   3  15       97.13       83.54     16.33 o 
   2   3  15       18.39       12.53     13.58 o 
   3   3  15       31.09       47.09     13.77 o 
   4   3  15        2.87        7.69     13.10 o 
   5   3  15       16.00       36.08     13.96 o 
   6   3  15       15.00       22.12     15.47 o 
   7   3  15        2.79       40.25     14.62 o 
  -7   4  15       49.46       49.37     17.56 o 
  -6   4  15       33.15       25.44     16.99 o 
  -5   4  15       98.73       81.84     17.85 o 
  -4   4  15       87.05       76.52     14.34 o 
  -3   4  15       57.21       82.12     14.15 o 
  -2   4  15       50.65       28.10     13.77 o 
  -1   4  15       15.99       25.92     13.29 o 
   0   4  15       28.69       42.50     12.01 o 
   1   4  15       15.40       28.96     13.77 o 
   2   4  15       50.66       63.23     14.43 o 
   3   4  15       57.59       54.68     15.47 o 
   4   4  15       84.71       86.77     16.71 o 
   5   4  15       98.78      111.93     17.18 o 
   6   4  15       32.98       38.16     15.66 o 
   7   4  15       49.24       53.54     17.37 o 
  -6   5  15       68.30       72.06     16.42 o 
  -5   5  15       18.70       15.10     14.72 o 
  -4   5  15       21.60       43.67     14.15 o 
  -3   5  15      126.59       92.85     16.42 o 
  -2   5  15      320.48      268.48     20.41 o 
  -1   5  15       38.28       27.44     14.72 o 
   0   5  15       36.01       54.41     10.73 o 
   1   5  15       39.66       68.45     15.57 o 
   2   5  15      317.77      351.74     23.64 o 
   3   5  15      124.51      136.80     18.99 o 
   4   5  15       21.91       20.41     15.10 o 
   5   5  15       18.77       17.85     16.14 o 
   6   5  15       66.95       70.92     19.84 o 
  -6   6  15       18.00      -10.25     17.28 o 
  -5   6  15       62.60       62.85     16.52 o 
  -4   6  15       47.72       41.30     15.76 o 
  -3   6  15      184.17      102.72     19.27 o 
  -2   6  15       37.21       42.53     15.76 o 
  -1   6  15      214.19      203.36     19.37 o 
   0   6  15      358.77      373.03     42.91 o 
   1   6  15      215.64      249.30     20.98 o 
   2   6  15       37.41       50.89     13.48 o 
   3   6  15      182.52      199.75     19.18 o 
   4   6  15       48.08       68.64     16.80 o 
   5   6  15       61.79       44.34     17.75 o 
   6   6  15       18.09       28.67     15.19 o 
  -5   7  15        0.70      -11.01     15.47 o 
  -4   7  15       37.22        4.75     16.71 o 
  -3   7  15       38.22       32.75     15.95 o 
  -2   7  15        8.09       13.20     12.34 o 
  -1   7  15       22.85       21.65     14.43 o 
   0   7  15       79.56      104.38     11.43 o 
   1   7  15       22.16       23.26     14.05 o 
   2   7  15        7.30       -4.37     14.34 o 
   3   7  15       37.68       49.84     16.33 o 
   4   7  15       37.04       28.39     17.37 o 
   5   7  15        0.81       12.91     13.58 o 
  -5   8  15       28.18       62.94     15.85 o 
  -4   8  15       13.51        0.95     14.91 o 
  -3   8  15       14.10       -8.54     16.61 o 
  -2   8  15       51.34       38.54     14.91 o 
  -1   8  15       14.86        9.02     13.86 o 
   0   8  15      127.19      145.94     12.12 o 
   1   8  15       14.83       20.60     12.82 o 
   2   8  15       51.36       55.73     16.14 o 
   3   8  15       14.04       71.58     14.72 o 
   4   8  15       13.50       37.22     15.10 o 
   5   8  15       27.94       25.73     16.99 o 
  -4   9  15       10.95        3.04     14.72 o 
  -3   9  15       26.94       19.75     15.10 o 
  -2   9  15       28.58       37.31     14.91 o 
  -1   9  15       10.22       13.20     14.24 o 
   0   9  15       21.82       37.57     19.98 o 
   1   9  15       10.38        9.40     14.24 o 
   2   9  15       29.95       35.32     16.04 o 
   3   9  15       26.89       38.26     15.85 o 
   4   9  15       10.91       13.29     15.19 o 
  -3  10  15       35.93       69.97     15.00 o 
  -2  10  15        7.43       32.09     13.48 o 
  -1  10  15        1.11       -3.99     14.15 o 
   0  10  15       15.34       11.07     11.25 o 
   1  10  15        1.18       -6.84     15.00 o 
   2  10  15        7.42      -16.42     16.42 o 
   3  10  15       35.37       13.39     17.66 o 
  -2  11  15       18.20        8.45     16.14 o 
  -1  11  15        7.12       19.65     14.34 o 
   0  11  15        1.46       18.42     14.95 o 
   1  11  15        7.17        4.08     15.66 o 
   2  11  15       18.12       13.58     16.23 o 
   0   0  16      189.68      160.73     11.75 o 
   1   0  16       37.42       17.82     20.70 o 
   2   0  16       47.45       51.16      9.53 o 
   3   0  16       27.74        8.02     10.39 o 
   4   0  16       35.69       13.18     10.78 o 
   5   0  16       74.33       71.83     11.70 o 
   6   0  16       16.58        7.21     17.56 o 
  -6   1  16       46.91       20.13     16.99 o 
  -5   1  16       16.18       -0.95     14.81 o 
  -4   1  16       22.17        4.46     14.43 o 
  -3   1  16        9.92       -3.42     13.20 o 
  -2   1  16       47.10       39.87     14.24 o 
  -1   1  16       31.50        9.78     14.91 o 
   0   1  16       12.19       -6.00      9.36 o 
   1   1  16       30.33       27.63     15.28 o 
   2   1  16       48.80       39.02     14.24 o 
   3   1  16        9.81       14.62     13.29 o 
   4   1  16       22.44       12.53     14.81 o 
   5   1  16       15.69        5.70     14.81 o 
   6   1  16       45.62       55.44     17.85 o 
  -6   2  16       29.91       31.52     15.95 o 
  -5   2  16        2.29       12.44     13.29 o 
  -4   2  16       58.62       62.47     14.62 o 
  -3   2  16       49.61       33.80     15.57 o 
  -2   2  16        4.01        2.56     12.91 o 
  -1   2  16       29.75        7.41     13.58 o 
   0   2  16        0.97       -2.49      8.99 o 
   1   2  16       29.58       15.57     13.39 o 
   2   2  16        3.79      -14.43     14.43 o 
   3   2  16       51.20       57.15     16.04 o 
   4   2  16       58.80       70.54     15.95 o 
   5   2  16        2.21        3.80     15.10 o 
   6   2  16       30.44       25.35     17.09 o 
  -6   3  16        4.99      -16.52     16.52 o 
  -5   3  16       45.10       43.48     16.61 o 
  -4   3  16       19.75        1.80     14.43 o 
  -3   3  16       11.41        7.88     13.39 o 
  -2   3  16       12.02        5.13     13.86 o 
  -1   3  16       77.58       55.82     14.72 o 
   0   3  16        3.50       -5.22      9.16 o 
   1   3  16       77.70       69.11     15.38 o 
   2   3  16       12.35        9.30     13.96 o 
   3   3  16       10.81       10.54     13.96 o 
   4   3  16       19.25       31.14     14.15 o 
   5   3  16       46.06       65.70     16.23 o 
   6   3  16        4.96       -5.13     16.33 o 
  -6   4  16       18.54       25.06     17.09 o 
  -5   4  16        1.70        1.99     15.47 o 
  -4   4  16      129.34      103.67     17.18 o 
  -3   4  16        3.29       39.40     11.87 o 
  -2   4  16       13.75       19.94     14.24 o 
  -1   4  16       36.35       45.10     14.81 o 
   0   4  16        4.10       -9.54      9.68 o 
   1   4  16       35.66       51.74     14.91 o 
   2   4  16       13.40        7.78     14.15 o 
   3   4  16        3.53        1.80     14.43 o 
   4   4  16      129.22      112.79     19.84 o 
   5   4  16        1.88       35.32     16.14 o 
   6   4  16       18.21       55.25     16.33 o 
  -5   5  16       15.17       13.10     15.95 o 
  -4   5  16      184.27      145.16     20.41 o 
  -3   5  16        2.81       17.37     13.48 o 
  -2   5  16       16.62       26.68     12.72 o 
  -1   5  16       73.57       81.08     14.53 o 
   0   5  16       17.34       32.01      9.97 o 
   1   5  16       72.12       66.17     17.75 o 
   2   5  16       17.07      -11.49     17.37 o 
   3   5  16        2.70      -10.06     15.38 o 
   4   5  16      182.94      207.82     22.03 o 
   5   5  16       15.02       17.09     17.37 o 
  -5   6  16       45.41       -1.04     18.89 o 
  -4   6  16       20.66      -15.66     17.09 o 
  -3   6  16      135.79      124.46     20.13 o 
  -2   6  16       13.31       -4.56     16.52 o 
  -1   6  16       56.86       17.09     15.47 o 
   0   6  16        0.11      -10.12     10.12 o 
   1   6  16       55.58       39.40     16.04 o 
   2   6  16       14.23       38.35     15.00 o 
   3   6  16      134.54      188.07     21.65 o 
   4   6  16       21.02       36.27     15.57 o 
   5   6  16       45.57       37.03     18.51 o 
  -4   7  16        1.61      -16.14     16.14 o 
  -3   7  16       97.88       56.49     18.23 o 
  -2   7  16       71.60       65.22     18.61 o 
  -1   7  16       19.70       12.06     14.43 o 
   0   7  16       49.39       68.49     42.34 o 
   1   7  16       20.25       11.11     14.91 o 
   2   7  16       70.81       75.48     18.51 o 
   3   7  16       97.26      106.80     18.13 o 
   4   7  16        1.46      -16.42     16.42 o 
  -4   8  16       11.30       24.11     14.72 o 
  -3   8  16        7.44      -17.18     17.18 o 
  -2   8  16       16.17        0.95     15.95 o 
  -1   8  16        1.90      -15.57     15.57 o 
   0   8  16        0.11        2.90     10.07 o 
   1   8  16        1.83       11.58     16.14 o 
   2   8  16       16.36        2.94     16.90 o 
   3   8  16        7.18       16.14     16.33 o 
   4   8  16       11.30       -9.40     16.23 o 
  -3   9  16        8.00        3.13     16.33 o 
  -2   9  16       18.81        6.17     16.61 o 
  -1   9  16        6.34       -3.99     15.00 o 
   0   9  16        3.79        6.10     10.11 o 
   1   9  16        6.27       -1.99     16.04 o 
   2   9  16       18.76       14.24     16.99 o 
   3   9  16        8.23       20.89     16.04 o 
  -1  10  16        9.82       34.65     14.62 o 
   0  10  16        9.45       11.98     19.79 o 
   1  10  16        9.48       -7.31     14.91 o 
   1   0  17        7.56        0.46      9.59 o 
   2   0  17        3.36       10.86     10.78 o 
   3   0  17       25.26        4.63     10.98 o 
   4   0  17        4.79        1.43     10.54 o 
   5   0  17        7.47       31.05     10.14 o 
  -5   1  17        6.56      -16.04     16.04 o 
  -4   1  17       25.94       17.37     15.00 o 
  -3   1  17        6.32       12.06     14.05 o 
  -2   1  17       26.99       16.23     13.39 o 
  -1   1  17       21.47        0.00     14.72 o 
   0   1  17       13.18       23.22     10.49 o 
   1   1  17       21.62       10.63     14.15 o 
   2   1  17       27.05       19.84     15.19 o 
   3   1  17        6.34       13.96     14.24 o 
   4   1  17       26.49       33.80     14.91 o 
   5   1  17        6.70      -13.20     15.47 o 
  -5   2  17       10.88       11.30     16.23 o 
  -4   2  17        1.24      -15.66     15.66 o 
  -3   2  17       10.59       -2.85     15.47 o 
  -2   2  17       35.90       29.91     15.00 o 
  -1   2  17        1.36       -5.32     14.43 o 
   0   2  17       87.73       62.25     11.78 o 
   1   2  17        1.34        7.12     12.82 o 
   2   2  17       36.93       46.23     15.28 o 
   3   2  17       10.31       -5.60     15.19 o 
   4   2  17        1.24       16.52     14.81 o 
   5   2  17       11.09       16.33     15.19 o 
  -5   3  17       17.24      -18.04     18.04 o 
  -4   3  17       21.90       24.68     15.85 o 
  -3   3  17       18.06      -13.29     15.19 o 
  -2   3  17        8.71       34.94     14.34 o 
  -1   3  17        9.34        0.00     14.81 o 
   0   3  17        3.23        6.78      9.46 o 
   1   3  17        9.69       30.66     14.72 o 
   2   3  17        8.74       22.97     13.20 o 
   3   3  17       17.98        2.85     15.76 o 
   4   3  17       21.22       20.70     15.38 o 
   5   3  17       17.65       23.73     16.99 o 
  -5   4  17       27.00       22.03     15.76 o 
  -4   4  17        6.79       -5.03     16.14 o 
  -3   4  17       25.30      -12.53     16.99 o 
  -2   4  17       35.69       38.35     16.52 o 
  -1   4  17       57.87       45.95     14.81 o 
   0   4  17        0.73      -10.24     10.24 o 
   1   4  17       56.79       78.04     17.18 o 
   2   4  17       34.50       67.31     15.00 o 
   3   4  17       24.85       22.12     16.42 o 
   4   4  17        6.75      -16.90     16.90 o 
   5   4  17       27.44       44.05     17.28 o 
  -4   5  17       26.00       -6.17     16.99 o 
  -3   5  17       23.60       33.51     15.95 o 
  -2   5  17        7.21       10.54     16.23 o 
  -1   5  17       37.35       17.85     16.04 o 
   0   5  17       74.77       51.62     12.04 o 
   1   5  17       37.87       55.35     17.66 o 
   2   5  17        7.15       35.32     15.00 o 
   3   5  17       22.98       27.53     16.99 o 
   4   5  17       25.53       17.37     17.28 o 
  -4   6  17        8.32        4.18     16.80 o 
  -3   6  17       40.94       34.37     15.95 o 
  -2   6  17       62.31       60.95     17.56 o 
  -1   6  17        1.81      -16.42     16.42 o 
   0   6  17        0.34       -5.65     10.74 o 
   1   6  17        1.98       23.16     14.91 o 
   2   6  17       61.27       75.57     16.61 o 
   3   6  17       42.08       38.35     18.51 o 
   4   6  17        8.33      -15.66     16.71 o 
  -3   7  17       32.17       17.75     17.28 o 
  -2   7  17       45.21       42.63     16.33 o 
  -1   7  17       68.08       66.84     16.61 o 
   0   7  17       19.61       17.52     21.31 o 
   1   7  17       69.71       60.66     18.61 o 
   2   7  17       45.12       42.44     18.42 o 
   3   7  17       32.52       31.14     16.71 o 
  -2   8  17        5.75      -17.47     17.47 o 
  -1   8  17        5.18      -16.33     16.33 o 
   0   8  17       15.34        9.65     19.98 o 
   1   8  17        5.43       -4.08     16.23 o 
   2   8  17        5.90       11.49     16.61 o 
   0   0  18        3.26       -1.11     18.51 o 
   1   0  18        0.01       16.05     13.81 o 
   2   0  18        4.05       -3.21     12.63 o 
   3   0  18       11.69        8.48     10.55 o 
   4   0  18       16.83       35.25     11.64 o 
  -4   1  18       20.56       25.92     15.10 o 
  -3   1  18       61.89       56.01     16.80 o 
  -2   1  18       20.31       24.30     15.66 o 
  -1   1  18       35.20        7.69     15.19 o 
   0   1  18       28.16       25.61     11.08 o 
   1   1  18       35.41       11.49     16.23 o 
   2   1  18       20.45        8.73     17.09 o 
   3   1  18       62.09       41.96     16.99 o 
   4   1  18       20.26       32.18     15.10 o 
  -4   2  18        6.34      -18.42     18.42 o 
  -3   2  18        1.06      -16.33     16.33 o 
  -2   2  18       36.11       20.60     16.52 o 
  -1   2  18       21.51       15.38     13.67 o 
   0   2  18       24.68       30.55     10.44 o 
   1   2  18       21.70       30.76     16.90 o 
   2   2  18       35.63       30.38     17.66 o 
   3   2  18        1.18      -16.71     16.71 o 
   4   2  18        6.05       13.58     16.80 o 
  -3   3  18        3.05        9.21     14.43 o 
  -2   3  18        3.97        5.98     13.96 o 
  -1   3  18       10.41        8.83     15.38 o 
   0   3  18        3.93        5.33     10.31 o 
   1   3  18       10.74       32.09     15.19 o 
   2   3  18        4.21        8.92     15.47 o 
   3   3  18        3.29       33.61     16.04 o 
  -3   4  18       46.78       26.96     17.66 o 
  -2   4  18       75.08       85.73     16.61 o 
  -1   4  18        4.47      -17.75     17.75 o 
   0   4  18        0.22       -2.68     10.06 o 
   1   4  18        4.57       20.79     14.81 o 
   2   4  18       74.06       76.52     19.18 o 
   3   4  18       45.97       58.96     17.85 o 
  -2   5  18       98.40       82.31     18.80 o 
  -1   5  18       52.75       44.62     17.56 o 
   0   5  18      251.44      302.99     72.15 o 
   1   5  18       52.79       53.54     18.51 o 
   2   5  18       99.44       91.42     20.60 o 
  -1   6  18      152.07       62.37     22.31 o 
   0   6  18        6.98       10.01     16.52 o 
   1   6  18      150.76      164.81     22.22 o 
   2   6  18       21.35      -18.70     18.70 o 
   1   0  19        2.64        5.09     11.10 o 
   2   0  19        5.27        7.11     11.46 o 
  -2   1  19       12.64       56.58     14.72 o 
  -1   1  19       31.31        8.26     16.61 o 
   0   1  19        7.34        2.03     10.64 o 
   1   1  19       31.45       33.04     16.61 o 
   2   1  19       12.78      -10.44     17.47 o 
  -1   2  19       22.12        3.13     16.42 o 
   0   2  19        0.31       -0.66     10.99 o 
   1   2  19       22.25        2.09     16.71 o 
  -1   3  19        6.42       14.72     15.76 o 
   0   3  19       12.00       24.95     11.36 o 
   1   3  19        6.46       22.03     16.33 o 
                                                 
